# Supplementary material for: Transcriptional profiling reveals molecular basis and novel genetic targets for improved resistance to multiple fermentation inhibitors in Saccharomyces cerevisiae
Source: Biotechnol Biofuels. 2016 Jan 13;9:9. doi: 10.1186/s13068-015-0418-5 (PMC4710983; doi:10.1186/s13068-015-0418-5)
Supplement: Supplementary file 2 — 10.1186/s13068-015-0418-5 Transcriptional analysis and GO analysis of the wild-type strain to different stress conditions. [file 13068_2015_418_MOESM2_ESM.xlsx]

## Sheet: AA-Black
Annotation	BaseMean	log2 Fold Change	padj
YKR095W	2390.38	-1.66397	8.51167e-05
YPR160W	1644.96	-1.26743	1.58637e-06
YAL061W	2328.31	-1.09964	1.53835e-05
YDR346C	1963.86	-1.03011	3.93455e-05
YOR124C	1232.89	-1.00179	1.77135e-05
YCL025C	3879.01	-1.00077	4.75307e-07
YJR140C	1222.77	-0.950731	0.00014993
YML128C	3452.56	-0.907689	0.000120169
YLR258W	1197.09	-0.891274	9.08008e-05
YML070W	1720.62	-0.809883	0.000854338
YLR142W	1718.01	-0.790825	6.15249e-06
YDL234C	1131.78	-0.661976	1.15445e-06
YKL173W	1009.6	-0.592024	3.4672e-05
YJL082W	2392.82	0.789776	0.000544276
YHR179W	25028.5	0.947597	4.19689e-05
YGR234W	1475.87	1.02172	9.34526e-06
YPL095C	3174.52	1.05933	1.76676e-05
YOL151W	23166.2	1.23836	7.71385e-05
YOR153W	15854.1	1.43175	2.77632e-06
YGR197C	1945.74	1.43363	5.54593e-07
YDR011W	8686.69	1.50751	9.38007e-12
YML116W	2803.12	1.52967	1.71606e-09
YLL056C	9388.78	1.54466	1.61036e-06
YCL026C-B	4226.11	1.90017	2.79463e-14
YLR460C	3086.6	2.42907	1.61036e-06
YML131W	10032.3	2.82423	1.25997e-45
YBR008C	4678.43	3.17099	4.67662e-82
YFL056C	4379.56	3.4977	4.08312e-46
YKL071W	3851.72	3.5797	7.46197e-59
YFL057C	5889.61	3.61043	9.0878e-43
YDL243C	3792.44	3.72547	4.54769e-43
YPL171C	5142.93	3.91838	4.39916e-77

## Sheet: FF-Black
Annotation	BaseMean	log2 Fold Change	padj
YDR007W	13768.7	-2.33171	4.44189e-14
YGL205W	1467.86	-1.75524	3.51712e-16
YOL154W	3473.33	-1.55428	1.98415e-09
YEL040W	1334.3	-1.53462	1.64483e-08
YOL055C	1378.52	-1.53113	9.89507e-08
YDR380W	1199.89	-1.24064	0.000150062
YOR315W	1935.63	-1.11371	1.351e-06
YGR142W	11072.4	-1.05036	1.82942e-05
YAR002C-A	1767.17	-1.01088	0.000758195
YFL037W	5738.99	-0.874804	5.31121e-07
YML130C	4903.01	-0.871776	0.000394606
YNL169C	1450.72	-0.809662	0.000294997
YMR120C	5865.02	-0.806759	0.000806007
YGR211W	9907.06	-0.804357	0.000758195
YDL095W	1780.45	-0.795549	0.000920855
YPL012W	1234.33	-0.722404	0.000225167
YLR142W	1597.48	0.598195	0.000842672
YCR023C	1308.92	0.681742	0.000950743
YKL150W	3798.12	0.810299	0.000185125
YPL274W	3925.8	0.892466	0.00084697
YJR010W	6318.26	0.923747	0.000640445
YFL053W	3810.85	0.936347	0.000269549
YBR054W	9738.99	0.948339	0.000268477
YDR001C	2564	1.00279	3.70019e-05
YLR270W	3707.82	1.02231	8.84664e-07
YAL061W	2692.39	1.02324	3.54412e-05
YML128C	5946.37	1.04098	1.6577e-06
YHR092C	1151.9	1.04571	9.7021e-05
YGR256W	3123.63	1.08208	3.70019e-05
YGL184C	1046.5	1.0968	6.90928e-07
YOR173W	1029.13	1.1161	1.05325e-06
YKL001C	3070.44	1.12063	0.000573619
YKL151C	1321.22	1.13487	1.05e-06
YGL055W	18766.2	1.14001	5.95656e-06
YOL048C	1299.72	1.15318	1.49743e-05
YKL085W	2579.16	1.24438	1.10513e-05
YOL052C-A	1331.64	1.25003	3.29606e-05
YJL016W	1314.1	1.25081	1.39203e-07
YPL171C	1396.28	1.25828	2.53569e-07
YPR127W	2241.03	1.27326	0.000311057
YML100W	3563.18	1.27896	0.000543401
YJR137C	5264.85	1.33657	5.40948e-09
YJR095W	1234.58	1.44492	3.14889e-17
YML054C	1065.62	1.46348	8.21048e-13
YHR096C	1775.01	1.49626	1.04738e-11
YJL116C	1582.35	1.51107	9.64608e-13
YNL200C	1257.76	1.61125	2.55261e-08
YLR178C	1823.17	1.69178	6.68084e-11
YMR105C	1728.62	1.73194	0.000107989
YPR160W	3173	1.79918	2.73246e-14
YFL014W	7323.88	1.92052	2.59997e-07
YOR306C	1289.41	2.04583	8.43897e-16
YGR088W	3622.78	2.36096	3.40549e-23
YNR034W-A	3303.28	2.43764	3.14889e-17
YOR043W	1933.78	3.06132	3.32033e-84
YMR169C	2405.52	3.26231	1.42242e-34

## Sheet: AA&FF-Black
Annotation	BaseMean	log2 Fold Change	padj
YDR007W	13285	-2.2422	1.45158e-10
YOL055C	1094.59	-1.75896	3.21937e-08
YGL205W	1251.91	-1.211	2.99613e-06
YGR142W	8501.04	-1.00556	0.000538489
YBR001C	1039.47	0.721689	0.000501708
YJR095W	1124.61	0.795505	0.000435609
YHR179W	16197.3	0.987414	0.000113352
YDL168W	5689.46	1.03543	0.000799362
YKL150W	3443.68	1.08545	3.06677e-06
YML091C	3144.7	1.09905	0.000209495
YOL130W	1010.69	1.12234	7.17735e-12
YDR035W	5063.91	1.13823	0.000368385
YJL116C	2294.89	1.15849	6.09293e-06
YKL085W	2832.23	1.16944	0.000492762
YJR010W	4379.79	1.19372	4.34109e-05
YPL095C	3120.18	1.19838	6.09293e-06
YMR090W	4734.37	1.23422	9.71845e-06
YOL151W	16438.8	1.32369	0.000107065
YGR055W	5468.74	1.33551	2.09628e-06
YGR197C	1636.37	1.3678	2.01522e-05
YJR137C	4869.67	1.3805	9.37022e-08
YNR034W-A	4253.53	1.39386	0.000157786
YML054C	1088.05	1.40524	1.44694e-09
YLR178C	1806.17	1.50841	5.46521e-07
YGR088W	3830.86	1.5636	4.5964e-08
YGL184C	1037.02	1.56872	1.55243e-11
YGL121C	1033.19	1.59476	1.81769e-07
YJL016W	1494.72	1.60009	4.32971e-10
YDR533C	9579.93	1.64662	8.59735e-06
YGR281W	4395.9	1.68714	4.08158e-14
YJL101C	1469.58	1.74986	2.74152e-05
YOR306C	1405.95	1.94422	1.55678e-11
YCL026C-B	1528.22	2.02828	1.60007e-13
YML116W	2274.26	2.08057	4.78684e-15
YDR011W	10638	2.19134	7.13244e-21
YOR153W	15497.2	2.27922	1.0017e-13
YFL030W	1559.57	2.56378	5.32293e-32
YMR169C	3319.21	2.82254	6.96374e-21
YBR008C	3729.15	2.86219	1.46441e-54
YLL056C	6326.03	2.89714	3.17057e-20
YOR043W	2223.78	3.07777	2.11929e-69
YML131W	7903.78	3.53736	2.56685e-58
YFL057C	4160.12	4.13414	3.03669e-46
YFL056C	3169.31	4.25249	1.17691e-56
YKL071W	1154.58	4.33099	3.09603e-71
YPL171C	4276.91	4.99179	1.35904e-103

## Sheet: AA-Black GO
GO Term (GO ID)	Genes Annotated to the GO Term	GO Term Usage in Gene List	Genome Frequency of Use	Fold enrichment
response to chemical ( GO:0042221 )	YBR008C, YDR011W, YDR346C, YGR234W, YML070W, YML116W, YOR153W	7 of 32 genes, 21.88%	424 of 6380 annotated genes, 6.65%	3.29023
transmembrane transport ( GO:0055085 )	YBR008C, YCL025C, YDR011W, YML116W, YOR153W	5 of 32 genes, 15.62%	412 of 6380 annotated genes, 6.46%	2.41796
nucleobase-containing small molecule metabolic process ( GO:0055086 )	YDL234C, YDR011W, YKL173W, YOR153W	4 of 32 genes, 12.50%	189 of 6380 annotated genes, 2.96%	4.22297
carbohydrate metabolic process ( GO:0005975 )	YLR258W, YML070W, YPR160W	3 of 32 genes, 9.38%	363 of 6380 annotated genes, 5.69%	1.64851
generation of precursor metabolites and energy ( GO:0006091 )	YLR258W, YML070W, YPR160W	3 of 32 genes, 9.38%	110 of 6380 annotated genes, 1.72%	5.45349
chromatin organization ( GO:0006325 )	YJR140C, YKR095W	2 of 32 genes, 6.25%	264 of 6380 annotated genes, 4.14%	1.50966
ion transport ( GO:0006811 )	YCL025C, YML116W	2 of 32 genes, 6.25%	161 of 6380 annotated genes, 2.52%	2.48016
lipid metabolic process ( GO:0006629 )	YOL151W, YPL095C	2 of 32 genes, 6.25%	321 of 6380 annotated genes, 5.03%	1.24254
nucleobase-containing compound transport ( GO:0015931 )	YGR197C, YKR095W	2 of 32 genes, 6.25%	152 of 6380 annotated genes, 2.38%	2.62605
regulation of organelle organization ( GO:0033043 )	YDL234C, YJR140C	2 of 32 genes, 6.25%	256 of 6380 annotated genes, 4.01%	1.5586
response to oxidative stress ( GO:0006979 )	YDR346C, YGR234W	2 of 32 genes, 6.25%	107 of 6380 annotated genes, 1.68%	3.72024
transcription from RNA polymerase II promoter ( GO:0006366 )	YJR140C, YKR095W	2 of 32 genes, 6.25%	498 of 6380 annotated genes, 7.81%	0.800256
amino acid transport ( GO:0006865 )	YCL025C	1 of 32 genes, 3.12%	52 of 6380 annotated genes, 0.82%	3.80488
cellular amino acid metabolic process ( GO:0006520 )	YLR142W	1 of 32 genes, 3.12%	268 of 6380 annotated genes, 4.20%	0.742857
cellular response to DNA damage stimulus ( GO:0006974 )	YKR095W	1 of 32 genes, 3.12%	330 of 6380 annotated genes, 5.17%	0.603482
DNA recombination ( GO:0006310 )	YML128C	1 of 32 genes, 3.12%	241 of 6380 annotated genes, 3.78%	0.825397
DNA repair ( GO:0006281 )	YKR095W	1 of 32 genes, 3.12%	283 of 6380 annotated genes, 4.44%	0.702703
DNA-templated transcription, elongation ( GO:0006354 )	YJR140C	1 of 32 genes, 3.12%	92 of 6380 annotated genes, 1.44%	2.16667
histone modification ( GO:0016570 )	YJR140C	1 of 32 genes, 3.12%	116 of 6380 annotated genes, 1.82%	1.71429
meiotic cell cycle ( GO:0051321 )	YML128C	1 of 32 genes, 3.12%	302 of 6380 annotated genes, 4.73%	0.659619
membrane fusion ( GO:0061025 )	YDL234C	1 of 32 genes, 3.12%	76 of 6380 annotated genes, 1.19%	2.62185
mitotic cell cycle ( GO:0000278 )	YJR140C	1 of 32 genes, 3.12%	376 of 6380 annotated genes, 5.89%	0.529711
monocarboxylic acid metabolic process ( GO:0032787 )	YPL095C	1 of 32 genes, 3.12%	258 of 6380 annotated genes, 4.04%	0.772277
mRNA processing ( GO:0006397 )	YKL173W	1 of 32 genes, 3.12%	236 of 6380 annotated genes, 3.70%	0.843243
nuclear transport ( GO:0051169 )	YKR095W	1 of 32 genes, 3.12%	174 of 6380 annotated genes, 2.73%	1.14286
nucleus organization ( GO:0006997 )	YKR095W	1 of 32 genes, 3.12%	69 of 6380 annotated genes, 1.08%	2.88889
organelle fission ( GO:0048285 )	YML128C	1 of 32 genes, 3.12%	349 of 6380 annotated genes, 5.47%	0.570384
organelle fusion ( GO:0048284 )	YDL234C	1 of 32 genes, 3.12%	93 of 6380 annotated genes, 1.46%	2.13699
peptidyl-amino acid modification ( GO:0018193 )	YJR140C	1 of 32 genes, 3.12%	138 of 6380 annotated genes, 2.16%	1.44444
protein acylation ( GO:0043543 )	YJR140C	1 of 32 genes, 3.12%	69 of 6380 annotated genes, 1.08%	2.88889
protein complex biogenesis ( GO:0070271 )	YJR140C	1 of 32 genes, 3.12%	343 of 6380 annotated genes, 5.38%	0.579926
protein modification by small protein conjugation or removal ( GO:0070647 )	YOR124C	1 of 32 genes, 3.12%	183 of 6380 annotated genes, 2.87%	1.08711
protein targeting ( GO:0006605 )	YKR095W	1 of 32 genes, 3.12%	316 of 6380 annotated genes, 4.95%	0.630303
proteolysis involved in cellular protein catabolic process ( GO:0051603 )	YOR124C	1 of 32 genes, 3.12%	249 of 6380 annotated genes, 3.90%	0.8
regulation of protein modification process ( GO:0031399 )	YJR140C	1 of 32 genes, 3.12%	111 of 6380 annotated genes, 1.74%	1.7931
regulation of transport ( GO:0051049 )	YKR095W	1 of 32 genes, 3.12%	86 of 6380 annotated genes, 1.35%	2.31111
RNA catabolic process ( GO:0006401 )	YKR095W	1 of 32 genes, 3.12%	127 of 6380 annotated genes, 1.99%	1.56784
RNA splicing ( GO:0008380 )	YKL173W	1 of 32 genes, 3.12%	152 of 6380 annotated genes, 2.38%	1.31092
signaling ( GO:0023052 )	YDL234C	1 of 32 genes, 3.12%	313 of 6380 annotated genes, 4.91%	0.635438
vacuole organization ( GO:0007033 )	YDL234C	1 of 32 genes, 3.12%	79 of 6380 annotated genes, 1.24%	2.51613

## Sheet: FF-BlackGO
GO Term (GO ID)	Genes Annotated to the GO Term	GO Term Usage in Gene List	Genome Frequency of Use	Fold enrichment
carbohydrate metabolic process ( GO:0005975 )	YDL095W, YDR001C, YEL040W, YFL053W, YGR256W, YKL085W, YML100W,YMR105C, YPR160W	9 of 56 genes, 16.07%	363 of 6380 annotated genes, 5.69%	2.82425
cellular amino acid metabolic process ( GO:0006520 )	YDR007W, YDR380W, YGL184C, YJR010W, YJR137C, YKL001C, YLR142W,YMR169C	8 of 56 genes, 14.29%	268 of 6380 annotated genes, 4.20%	3.40238
response to chemical ( GO:0042221 )	YDL095W, YFL014W, YFL037W, YFL053W, YGR088W, YKL150W, YOL052C-A	7 of 56 genes, 12.50%	424 of 6380 annotated genes, 6.65%	1.8797
nucleobase-containing small molecule metabolic process ( GO:0055086 )	YFL037W, YGR256W, YKL151C, YMR105C, YMR120C, YNL200C	6 of 56 genes, 10.71%	189 of 6380 annotated genes, 2.96%	3.61824
transmembrane transport ( GO:0055085 )	YCR023C, YHR092C, YHR096C, YJR095W, YOR306C, YPL274W	6 of 56 genes, 10.71%	412 of 6380 annotated genes, 6.46%	1.65789
cofactor metabolic process ( GO:0051186 )	YGR256W, YKL151C, YMR169C, YNL200C, YOL055C	5 of 56 genes, 8.93%	178 of 6380 annotated genes, 2.79%	3.20072
generation of precursor metabolites and energy ( GO:0006091 )	YFL053W, YKL085W, YMR105C, YPR160W	4 of 56 genes, 7.14%	110 of 6380 annotated genes, 1.72%	4.15116
ion transport ( GO:0006811 )	YGR142W, YJR095W, YOR306C, YPL274W	4 of 56 genes, 7.14%	161 of 6380 annotated genes, 2.52%	2.83333
lipid metabolic process ( GO:0006629 )	YGL055W, YGL205W, YKL150W, YNL169C	4 of 56 genes, 7.14%	321 of 6380 annotated genes, 5.03%	1.41948
monocarboxylic acid metabolic process ( GO:0032787 )	YGL055W, YGL205W, YGR256W, YML054C	4 of 56 genes, 7.14%	258 of 6380 annotated genes, 4.04%	1.76733
response to oxidative stress ( GO:0006979 )	YFL014W, YGR088W, YKL150W, YOL052C-A	4 of 56 genes, 7.14%	107 of 6380 annotated genes, 1.68%	4.25
meiotic cell cycle ( GO:0051321 )	YFL037W, YML128C, YOL048C	3 of 56 genes, 5.36%	302 of 6380 annotated genes, 4.73%	1.13319
mitotic cell cycle ( GO:0000278 )	YFL037W, YGR211W, YOR315W	3 of 56 genes, 5.36%	376 of 6380 annotated genes, 5.89%	0.910017
oligosaccharide metabolic process ( GO:0009311 )	YDR001C, YML100W, YMR105C	3 of 56 genes, 5.36%	61 of 6380 annotated genes, 0.96%	5.58333
response to heat ( GO:0009408 )	YFL014W, YOL052C-A, YOR043W	3 of 56 genes, 5.36%	70 of 6380 annotated genes, 1.10%	4.87273
response to osmotic stress ( GO:0006970 )	YFL014W, YGR088W, YOR043W	3 of 56 genes, 5.36%	90 of 6380 annotated genes, 1.41%	3.80142
vitamin metabolic process ( GO:0006766 )	YMR169C, YOL055C, YPR127W	3 of 56 genes, 5.36%	56 of 6380 annotated genes, 0.88%	6.09091
amino acid transport ( GO:0006865 )	YGR142W, YPL274W	2 of 56 genes, 3.57%	52 of 6380 annotated genes, 0.82%	4.35366
carbohydrate transport ( GO:0008643 )	YHR092C, YHR096C	2 of 56 genes, 3.57%	48 of 6380 annotated genes, 0.75%	4.76
cell wall organization or biogenesis ( GO:0071554 )	YEL040W, YOL048C	2 of 56 genes, 3.57%	251 of 6380 annotated genes, 3.93%	0.908397
mitochondrion organization ( GO:0007005 )	YJL116C, YNL169C	2 of 56 genes, 3.57%	364 of 6380 annotated genes, 5.71%	0.625219
organelle fission ( GO:0048285 )	YFL037W, YML128C	2 of 56 genes, 3.57%	349 of 6380 annotated genes, 5.47%	0.652651
protein folding ( GO:0006457 )	YGR142W, YML130C	2 of 56 genes, 3.57%	281 of 6380 annotated genes, 4.40%	0.811364
protein maturation ( GO:0051604 )	YLR178C, YNL169C	2 of 56 genes, 3.57%	13 of 6380 annotated genes, 0.20%	17.85
response to starvation ( GO:0042594 )	YGR211W, YOL052C-A	2 of 56 genes, 3.57%	98 of 6380 annotated genes, 1.54%	2.31818
RNA catabolic process ( GO:0006401 )	YLR270W, YOR173W	2 of 56 genes, 3.57%	127 of 6380 annotated genes, 1.99%	1.79397
signaling ( GO:0023052 )	YDL095W, YLR178C	2 of 56 genes, 3.57%	313 of 6380 annotated genes, 4.91%	0.727088
cellular ion homeostasis ( GO:0006873 )	YMR105C	1 of 56 genes, 1.79%	127 of 6380 annotated genes, 1.99%	0.899497
cellular respiration ( GO:0045333 )	YKL085W	1 of 56 genes, 1.79%	106 of 6380 annotated genes, 1.66%	1.07831
cellular response to DNA damage stimulus ( GO:0006974 )	YOL052C-A	1 of 56 genes, 1.79%	330 of 6380 annotated genes, 5.17%	0.346228
chromosome segregation ( GO:0007059 )	YFL037W	1 of 56 genes, 1.79%	188 of 6380 annotated genes, 2.95%	0.60678
cytoskeleton organization ( GO:0007010 )	YOR043W	1 of 56 genes, 1.79%	240 of 6380 annotated genes, 3.76%	0.476064
DNA recombination ( GO:0006310 )	YML128C	1 of 56 genes, 1.79%	241 of 6380 annotated genes, 3.78%	0.473545
endocytosis ( GO:0006897 )	YOR043W	1 of 56 genes, 1.79%	111 of 6380 annotated genes, 1.74%	1.02874
endosomal transport ( GO:0016197 )	YGR142W	1 of 56 genes, 1.79%	88 of 6380 annotated genes, 1.38%	1.2971
Golgi vesicle transport ( GO:0048193 )	YAR002C-A	1 of 56 genes, 1.79%	192 of 6380 annotated genes, 3.01%	0.594684
membrane fusion ( GO:0061025 )	YNL169C	1 of 56 genes, 1.79%	76 of 6380 annotated genes, 1.19%	1.5042
nucleobase-containing compound transport ( GO:0015931 )	YPL274W	1 of 56 genes, 1.79%	152 of 6380 annotated genes, 2.38%	0.752101
organelle fusion ( GO:0048284 )	YNL169C	1 of 56 genes, 1.79%	93 of 6380 annotated genes, 1.46%	1.22603
protein complex biogenesis ( GO:0070271 )	YFL037W	1 of 56 genes, 1.79%	343 of 6380 annotated genes, 5.38%	0.332714
protein glycosylation ( GO:0006486 )	YDL095W	1 of 56 genes, 1.79%	68 of 6380 annotated genes, 1.07%	1.6729
proteolysis involved in cellular protein catabolic process ( GO:0051603 )	YDL095W	1 of 56 genes, 1.79%	249 of 6380 annotated genes, 3.90%	0.458974
pseudohyphal growth ( GO:0007124 )	YOR315W	1 of 56 genes, 1.79%	76 of 6380 annotated genes, 1.19%	1.5042
regulation of cell cycle ( GO:0051726 )	YGR211W	1 of 56 genes, 1.79%	209 of 6380 annotated genes, 3.28%	0.545732
regulation of organelle organization ( GO:0033043 )	YNL169C	1 of 56 genes, 1.79%	256 of 6380 annotated genes, 4.01%	0.446384
ribosomal small subunit biogenesis ( GO:0042274 )	YPL012W	1 of 56 genes, 1.79%	135 of 6380 annotated genes, 2.12%	0.84434
rRNA processing ( GO:0006364 )	YPL012W	1 of 56 genes, 1.79%	332 of 6380 annotated genes, 5.20%	0.344231
sporulation ( GO:0043934 )	YOL048C	1 of 56 genes, 1.79%	173 of 6380 annotated genes, 2.71%	0.660517

## Sheet: AA&FF-Black GO
GO Term (GO ID)	Genes Annotated to the GO Term	GO Term Usage in Gene List	Genome Frequency of Use	Fold enrichment
cellular amino acid metabolic process ( GO:0006520 )	YDL168W, YDR007W, YDR035W, YFL030W, YGL184C, YJL101C, YJR010W,YJR137C, YMR169C	9 of 46 genes, 19.57%	268 of 6380 annotated genes, 4.20%	4.65952
transmembrane transport ( GO:0055085 )	YBR008C, YDR011W, YGR055W, YGR281W, YJR095W, YML116W, YOL130W,YOR153W, YOR306C	9 of 46 genes, 19.57%	412 of 6380 annotated genes, 6.46%	3.02941
response to chemical ( GO:0042221 )	YBR008C, YDR011W, YDR533C, YGR088W, YJL101C, YKL150W, YML116W,YOR153W	8 of 46 genes, 17.39%	424 of 6380 annotated genes, 6.65%	2.61504
ion transport ( GO:0006811 )	YGR055W, YGR142W, YJR095W, YML116W, YOL130W, YOR306C	6 of 46 genes, 13.04%	161 of 6380 annotated genes, 2.52%	5.1746
lipid metabolic process ( GO:0006629 )	YGL205W, YKL150W, YOL151W, YPL095C	4 of 46 genes, 8.70%	321 of 6380 annotated genes, 5.03%	1.72962
monocarboxylic acid metabolic process ( GO:0032787 )	YDR533C, YGL205W, YML054C, YPL095C	4 of 46 genes, 8.70%	258 of 6380 annotated genes, 4.04%	2.15347
response to oxidative stress ( GO:0006979 )	YDR533C, YGR088W, YJL101C, YKL150W	4 of 46 genes, 8.70%	107 of 6380 annotated genes, 1.68%	5.17857
nucleobase-containing small molecule metabolic process ( GO:0055086 )	YDR011W, YGR281W, YOR153W	3 of 46 genes, 6.52%	189 of 6380 annotated genes, 2.96%	2.2027
amino acid transport ( GO:0006865 )	YGR055W, YGR142W	2 of 46 genes, 4.35%	52 of 6380 annotated genes, 0.82%	5.30488
carbohydrate metabolic process ( GO:0005975 )	YBR001C, YKL085W	2 of 46 genes, 4.35%	363 of 6380 annotated genes, 5.69%	0.764499
cofactor metabolic process ( GO:0051186 )	YMR169C, YOL055C	2 of 46 genes, 4.35%	178 of 6380 annotated genes, 2.79%	1.55914
mitochondrion organization ( GO:0007005 )	YJL116C, YML091C	2 of 46 genes, 4.35%	364 of 6380 annotated genes, 5.71%	0.761821
response to osmotic stress ( GO:0006970 )	YGR088W, YOR043W	2 of 46 genes, 4.35%	90 of 6380 annotated genes, 1.41%	3.08511
signaling ( GO:0023052 )	YGL121C, YLR178C	2 of 46 genes, 4.35%	313 of 6380 annotated genes, 4.91%	0.885947
vitamin metabolic process ( GO:0006766 )	YMR169C, YOL055C	2 of 46 genes, 4.35%	56 of 6380 annotated genes, 0.88%	4.94318
cellular respiration ( GO:0045333 )	YKL085W	1 of 46 genes, 2.17%	106 of 6380 annotated genes, 1.66%	1.30723
cytoplasmic translation ( GO:0002181 )	YML091C	1 of 46 genes, 2.17%	170 of 6380 annotated genes, 2.66%	0.815789
cytoskeleton organization ( GO:0007010 )	YOR043W	1 of 46 genes, 2.17%	240 of 6380 annotated genes, 3.76%	0.577128
endocytosis ( GO:0006897 )	YOR043W	1 of 46 genes, 2.17%	111 of 6380 annotated genes, 1.74%	1.24713
endosomal transport ( GO:0016197 )	YGR142W	1 of 46 genes, 2.17%	88 of 6380 annotated genes, 1.38%	1.57246
generation of precursor metabolites and energy ( GO:0006091 )	YKL085W	1 of 46 genes, 2.17%	110 of 6380 annotated genes, 1.72%	1.26163
invasive growth in response to glucose limitation ( GO:0001403 )	YGL121C	1 of 46 genes, 2.17%	61 of 6380 annotated genes, 0.96%	2.26042
mRNA processing ( GO:0006397 )	YML091C	1 of 46 genes, 2.17%	236 of 6380 annotated genes, 3.70%	0.586486
nucleobase-containing compound transport ( GO:0015931 )	YGR197C	1 of 46 genes, 2.17%	152 of 6380 annotated genes, 2.38%	0.911765
oligosaccharide metabolic process ( GO:0009311 )	YBR001C	1 of 46 genes, 2.17%	61 of 6380 annotated genes, 0.96%	2.26042
protein folding ( GO:0006457 )	YGR142W	1 of 46 genes, 2.17%	281 of 6380 annotated genes, 4.40%	0.493182
protein maturation ( GO:0051604 )	YLR178C	1 of 46 genes, 2.17%	13 of 6380 annotated genes, 0.20%	10.85
response to heat ( GO:0009408 )	YOR043W	1 of 46 genes, 2.17%	70 of 6380 annotated genes, 1.10%	1.97273
transcription from RNA polymerase II promoter ( GO:0006366 )	YML091C	1 of 46 genes, 2.17%	498 of 6380 annotated genes, 7.81%	0.277849
tRNA processing ( GO:0008033 )	YML091C	1 of 46 genes, 2.17%	122 of 6380 annotated genes, 1.91%	1.13613
