# Supplementary material for: Transcriptional profiling reveals molecular basis and novel genetic targets for improved resistance to multiple fermentation inhibitors in Saccharomyces cerevisiae
Source: Biotechnol Biofuels. 2016 Jan 13;9:9. doi: 10.1186/s13068-015-0418-5 (PMC4710983; doi:10.1186/s13068-015-0418-5)
Supplement: Supplementary file 3 — 10.1186/s13068-015-0418-5 Transcriptional analysis and GO analysis of the inhibitor-resistant strain to different stress conditions. [file 13068_2015_418_MOESM3_ESM.xlsx]

## Sheet: AA to Black
Annotation	BaseMean	log2 Fold Change	padj
YOL154W	3038.08	-4.6184	1.15602e-86
YGR144W	1544.85	-4.06635	9.2032e-73
YDR019C	1174.77	-2.92294	9.74313e-41
YLR237W	2305.53	-2.76593	5.79072e-27
YGL055W	10088.5	-2.71012	3.32457e-35
YJR010W	2384.96	-2.68325	1.73638e-35
YKL001C	1643.08	-2.6559	3.53028e-23
YGL255W	12878.8	-2.5676	4.43218e-28
YLR058C	5285.31	-2.55083	2.02075e-13
YOL055C	1035.02	-2.50669	3.69285e-22
YMR189W	1596.78	-2.05747	8.77203e-10
YNL135C	1334.53	-1.96822	2.48297e-06
YER091C	34337.4	-1.96785	9.43e-18
YLR303W	16373	-1.89551	4.12692e-07
YBL003C	4138.73	-1.88439	7.87664e-10
YKR039W	1002.3	-1.87834	1.23719e-12
YJR137C	2312.95	-1.87738	4.03392e-20
YDR502C	13959.3	-1.81328	2.07811e-20
YMR120C	5840.67	-1.79049	5.93484e-19
YIL074C	1426.18	-1.76604	2.18993e-12
YPL274W	3461.31	-1.75555	9.87258e-15
YNR067C	1114.39	-1.6143	1.31482e-07
YLR286C	2433.9	-1.6122	8.96817e-08
YLR205C	1149.03	-1.61054	4.50208e-07
YGR175C	4871.19	-1.58238	2.43737e-09
YCL025C	7696.92	-1.56997	4.48317e-19
YGL256W	1621.12	-1.54582	2.58316e-08
YJL167W	3871.29	-1.53738	5.4197e-07
YPL095C	4325.05	-1.50855	1.90287e-12
YLR130C	1677.82	-1.48752	1.58882e-09
YLR300W	6709.84	-1.4379	4.2121e-10
YDL055C	30714.5	-1.42895	5.92316e-07
YLR153C	2489.76	-1.40909	4.08262e-11
YOR184W	1376.09	-1.40366	2.33361e-07
YDR225W	2587.24	-1.38778	6.7988e-05
YBL098W	1873.44	-1.36908	1.96781e-14
YKL164C	2562.44	-1.35163	3.51277e-06
YLR194C	1074.48	-1.34545	8.85454e-13
YNL030W	6062.71	-1.34277	4.79464e-05
YGR282C	8520.28	-1.34187	9.22526e-09
YKL165C	1985.96	-1.31614	4.24382e-06
YKL175W	1218.42	-1.28767	2.46356e-08
YOR375C	14430.7	-1.28497	6.04392e-07
YKR080W	1731.29	-1.28371	4.10687e-05
YER070W	1178.97	-1.27562	6.56781e-05
YER043C	6777.78	-1.25111	6.23579e-05
YNL111C	1077.89	-1.24603	5.95921e-06
YNR058W	3356.88	-1.23738	7.07697e-09
YER026C	2494.3	-1.22244	3.69605e-06
YLR043C	2265.53	-1.21448	0.000122721
YLR367W	1235.47	-1.20071	0.000779937
YFL045C	1593.36	-1.17937	0.000889903
YEL034W	7540.1	-1.17886	1.81985e-06
YLR180W	1842.45	-1.16376	0.0006202
YOL109W	12535.7	-1.13469	0.000970709
YJL153C	14252.8	-1.12389	2.6618e-06
YGR044C	1960.28	-1.1198	0.000214266
YGR060W	3423.54	-1.11704	4.33576e-07
YJR139C	7853.61	-1.11158	0.000216629
YHR007C	6837.9	-1.09295	7.38895e-06
YKR046C	1819.86	-1.08919	0.000781975
YML008C	1247.94	-1.08525	2.08838e-05
YNL031C	5983.35	-1.05544	9.85653e-05
YOL058W	4184.25	-1.03543	0.000142776
YOL120C	3913.19	-1.02772	0.000658554
YBR162C	6308.96	-1.02646	5.20106e-07
YLR231C	1572.05	-1.01346	1.55394e-05
YPL053C	1174.46	-1.00792	6.42071e-08
YBR011C	4315.78	-1.00339	2.84111e-05
YGR260W	4543.57	-0.991783	6.96262e-05
YOR099W	3011.94	-0.989355	5.26102e-05
YDR233C	1646.08	-0.989192	0.000868055
YNL112W	1316.69	-0.983749	2.30258e-05
YPR165W	1433.4	-0.980683	0.000375689
YDR050C	17151	-0.965329	0.000229568
YMR300C	1000.58	-0.961407	0.000280259
YNL169C	1261.38	-0.96062	1.98928e-06
YPL028W	11751.7	-0.949826	0.000556833
YAL053W	1862.47	-0.943733	8.35519e-06
YGR065C	2576.57	-0.943295	0.000817434
YPR160W	2476.47	-0.942606	0.000219866
YOR317W	7717.66	-0.93598	4.61542e-05
YJR073C	4802.61	-0.933567	0.000103823
YIL076W	1836.99	-0.923579	0.000563209
YOR128C	3965.9	-0.916209	0.000125211
YKL178C	1660.84	-0.905643	0.000532671
YKL201C	3146.85	-0.885489	0.000141954
YPL090C	2321.25	-0.873013	0.000902082
YLR414C	3213.85	-0.872604	0.000381597
YLR214W	1195.79	-0.842991	0.000914587
YLR441C	4961.48	-0.795311	0.000417947
YOR315W	1595.68	-0.790229	0.000584225
YNL192W	4167.84	-0.718075	9.42558e-06
YPL117C	1481.6	-0.715075	0.000376879
YPL154C	8911.28	-0.706163	0.000958853
YOR086C	1529.27	-0.693665	0.00074669
YER001W	1531.59	-0.634583	4.99535e-05
YNL220W	2118.7	-0.629986	1.8086e-05
YDL234C	1398.72	0.573564	8.35519e-06
YKL010C	1617.41	0.639038	0.000658554
YBR001C	1458.81	0.698	5.23497e-05
YAR028W	1584.98	0.786938	0.000876788
YGR211W	22783.5	0.813343	0.000320324
YHR082C	2116.18	0.8161	0.000335452
YBL022C	1416.79	0.888207	1.07811e-05
YGR237C	1306.81	0.89222	0.000244489
YGL179C	1133.17	0.901884	0.000755171
YDL124W	13551.8	0.909029	0.000696266
YFL016C	3173.79	0.938306	1.55285e-05
YNL194C	1467.52	0.950964	0.000150583
YBR101C	18216.1	0.962602	0.000311281
YML130C	8288.47	0.968046	2.03571e-05
YLR375W	9160.77	0.976837	0.000226355
YER150W	4966.48	1.01525	0.0006202
YHR096C	1074.28	1.01672	5.71201e-06
YLL026W	136193	1.05773	2.43253e-07
YJR096W	15738.1	1.05913	0.000771158
YER143W	1124.55	1.08571	0.000308388
YOR360C	2114.26	1.09974	4.58527e-05
YOL086C	20236	1.10239	0.000487211
YOR052C	2208.84	1.11065	7.24167e-07
YDR069C	1459.84	1.12941	0.000199044
YKR011C	2106.98	1.14985	0.000363102
YHR092C	2003.17	1.17528	3.39431e-06
YPL026C	3617.3	1.1933	2.48374e-05
YPR127W	4060.02	1.20134	0.000381254
YMR169C	2618.37	1.2189	3.36688e-05
YJL057C	1002.34	1.23716	1.3309e-07
YDR345C	40515.1	1.24503	6.06288e-12
YOR338W	7038.94	1.24947	1.04742e-09
YMR318C	3735.53	1.28093	6.20798e-10
YER060W	1226.92	1.28759	2.51536e-05
YBL033C	1878.92	1.31925	3.50862e-05
YBR085C-A	4290.7	1.31982	4.95526e-06
YGL121C	1088.43	1.32051	6.31897e-07
YLL028W	2280.84	1.35453	2.38752e-07
YPL036W	1062.9	1.35629	0.000132437
YDR135C	2032.8	1.376	1.78051e-14
YHL036W	2431.01	1.38501	8.56495e-09
YOR328W	1089.64	1.39329	3.77678e-14
YBR105C	2968.71	1.40133	1.44496e-12
YML091C	2564.23	1.42212	7.62688e-10
YJR046W	1415.97	1.46244	6.4422e-07
YOR306C	2058.94	1.47573	9.66369e-09
YLR216C	29500.8	1.49021	2.90011e-07
YGR209C	2674.96	1.51189	0.000668086
YOL119C	1664.56	1.51884	0.000657421
YHR138C	1627.5	1.52517	4.79464e-05
YDR171W	10552	1.54729	5.95921e-06
YLR109W	35665	1.55499	6.25183e-07
YDR214W	1379.68	1.58735	1.33975e-07
YKL103C	2958.58	1.59061	3.35494e-10
YLR142W	3178.9	1.63281	2.8204e-26
YDL025C	1238.87	1.65011	6.06862e-09
YMR102C	1098.63	1.71465	9.12888e-23
YDR222W	3138.72	1.72793	1.60364e-12
YJL082W	3221.34	1.72897	4.62112e-21
YPR157W	4620.88	1.7664	1.45792e-09
YGR138C	7812.55	1.78266	2.18201e-08
YDL182W	8547.25	1.84514	2.32929e-16
YDL048C	1411.3	1.97569	5.45722e-06
YNL231C	2658.27	2.01035	1.1129e-13
YGR281W	2688.39	2.01054	2.71631e-26
YJL101C	1536.64	2.05756	1.04742e-09
YJL116C	1584.81	2.06296	2.26462e-25
YNL160W	12783.4	2.10064	4.82263e-12
YBR054W	16745	2.12396	4.34497e-22
YLR099C	1699.61	2.20827	1.87531e-21
YOR058C	1087.91	2.2092	1.88364e-22
YPL240C	70909.6	2.22008	5.74044e-31
YGR197C	2907.11	2.43116	6.0157e-22
YKR071C	3186.6	2.52592	3.13373e-19
YPL058C	8160.38	2.54935	1.99349e-36
YGR142W	25178	2.5557	2.9305e-32
YAL061W	6115.16	2.60337	1.23875e-28
YDL020C	2711.32	2.71994	2.40214e-53
YDL168W	8458.65	2.77704	1.50555e-35
YMR090W	5252.78	2.91958	6.1281e-42
YHR179W	18287.9	3.00976	7.00929e-57
YDR533C	7798.38	3.01348	2.28502e-25
YCR021C	166474	3.025	3.32703e-22
YDR011W	7361.33	3.09091	4.48084e-53
YNL134C	6326.27	3.2627	9.17525e-27
YML116W	1647.41	3.28054	2.41501e-49
YCL026C-B	1960.02	3.35417	1.12688e-50
YFL053W	7395.38	3.38855	1.07413e-37
YML131W	7032.3	3.48798	6.33857e-72
YOL151W	12983.7	3.52615	1.61894e-43
YOR153W	11103.7	3.63506	6.56716e-45
YLR460C	1766	4.41825	3.72425e-24
YBR008C	2840.32	4.70283	2.73159e-189
YPL171C	3556.9	5.9475	1.02691e-186
YLL056C	6445.7	6.16108	7.96492e-114
YFL056C	2500.7	6.84403	1.21643e-177
YFL057C	3102.05	6.86095	4.46817e-156
YDL243C	1634.86	6.89552	2.34917e-159
YKL071W	2371.63	8.36079	1.58878e-259

## Sheet: FF-Black
Annotation	BaseMean	log2 Fold Change	padj
YOL154W	3145.44	-2.65903	7.99087e-29
YGR144W	1067.17	-2.54828	1.60856e-28
YDR007W	15687.3	-2.17822	1.93842e-12
YEL040W	1116.47	-1.92024	6.7576e-14
YDL229W	4713.49	-1.36208	1.39676e-05
YHR094C	2983.09	-1.25444	3.24702e-06
YLR286C	2116.19	-1.20765	0.000352253
YEL071W	8479.9	-1.1829	6.67073e-06
YOR128C	3200.4	-1.15407	1.29164e-06
YGL256W	1361.26	-1.1392	0.000248583
YDR309C	1026.38	-1.00102	4.72003e-07
YJR016C	1998.54	-0.974525	0.000133121
YER091C	31185.5	-0.940397	0.000570824
YJL200C	1118.9	-0.926327	7.13604e-07
YLR249W	26854.7	-0.907998	8.99357e-05
YMR291W	1169.5	-0.850966	0.00044164
YDR345C	37724.3	-0.849665	2.50736e-05
YDR502C	12318.8	-0.795122	0.000737046
YCL030C	3829.58	-0.745263	0.000617336
YGL245W	4397.8	-0.662714	0.000474569
YGL156W	1101.96	0.843542	0.000574306
YKL150W	2826.97	0.879073	2.70533e-05
YLR142W	2053.69	0.916221	8.22478e-08
YCL025C	4753.61	0.970511	4.0812e-07
YGR256W	2453.66	0.996739	0.000199077
YDR258C	22190.7	1.02327	1.08164e-05
YMR196W	1231.76	1.03167	0.000244477
YOR052C	1958.17	1.0501	9.27624e-06
YLL039C	32365.1	1.09926	0.00011857
YPL240C	52102.3	1.1084	2.08903e-07
YLL026W	91207.4	1.10901	1.46038e-07
YOR120W	5659.64	1.12086	0.000596071
YKL151C	1032.28	1.13088	9.06067e-07
YBR054W	13400.7	1.16264	2.24993e-06
YER150W	4082.2	1.2081	6.37104e-05
YBR169C	14341.3	1.20915	9.7651e-05
YPL171C	3863.79	1.21294	3.22472e-07
YER103W	78150.6	1.2658	3.25353e-07
YLR178C	1356.91	1.28681	1.69271e-06
YFR053C	2222.31	1.36506	2.22738e-05
YDR533C	8858.54	1.38632	3.34935e-05
YGR138C	9551.71	1.40465	5.88482e-05
YML128C	3589.21	1.41174	3.82811e-12
YJL116C	1434.8	1.4445	5.5077e-12
YMR250W	2099.2	1.44708	2.22738e-05
YPR160W	2016.62	1.4866	7.39917e-10
YMR105C	1461.15	1.55095	0.000788633
YJR096W	11506.5	1.5942	1.54402e-07
YMR090W	5057.49	1.59465	4.52922e-12
YLR297W	1033.3	1.62062	2.35263e-09
YPR157W	3149.5	1.65845	6.35872e-08
YML100W	3043.46	1.7212	4.72003e-07
YOR043W	1581.82	1.76338	9.96277e-29
YGR043C	2902.83	1.84587	9.44835e-06
YPL036W	1336.49	1.87371	7.26241e-08
YGR088W	2752.53	1.91175	2.75174e-15
YCR021C	152856	2.08551	3.86259e-10
YHR096C	1195.75	2.14576	3.51245e-25
YMR169C	2208.9	2.22263	6.27501e-16
YNL194C	1007.55	2.57935	3.32169e-32
YNR034W-A	3980.46	2.6689	1.44556e-20
YFL014W	3975.42	2.67816	1.67165e-14
YAL061W	3401.33	2.74075	6.28973e-31
YBR072W	5776.11	3.65491	7.26503e-27

## Sheet: AA&FF-Black
Annotation	BaseMean	log2 Fold Change	padj
YOL154W	1798.19	-5.58138	1.04154e-122
YGR144W	1128.88	-4.68374	3.48687e-95
YDR007W	6733.99	-2.6602	3.2301e-19
YLR237W	2092.32	-2.64885	9.39164e-25
YLR058C	3440.54	-2.44886	2.07994e-12
YJR010W	2522.3	-2.4302	3.80824e-29
YGL255W	10209.5	-2.37361	5.26521e-24
YJL153C	13024.2	-2.31196	8.20288e-26
YGL256W	1328.52	-2.1406	1.08214e-15
YDR502C	13216.3	-2.10862	1.68328e-27
YKL001C	2035.34	-2.03747	9.01464e-14
YEL071W	9015.91	-2.01543	8.657e-18
YOR315W	1051.05	-1.90856	8.2525e-21
YER091C	34207.8	-1.864	6.05435e-16
YMR189W	1214.08	-1.85345	4.94003e-08
YCR005C	18933.8	-1.8343	4.37431e-11
YBL003C	3554.06	-1.75236	1.43731e-08
YNL066W	1300.82	-1.7218	1.22341e-06
YDL055C	27701.7	-1.66604	2.2458e-09
YLR180W	1835.77	-1.64705	2.31345e-07
YNL030W	5689.45	-1.64146	2.3456e-07
YPL095C	4076.28	-1.59545	6.85456e-14
YLR300W	7113.56	-1.59133	2.31186e-12
YLR303W	17709.1	-1.54393	6.67904e-05
YPL274W	4702.12	-1.5357	2.35181e-11
YIL074C	1501.96	-1.45892	1.45036e-08
YNL031C	5505.05	-1.41653	3.55283e-08
YBR078W	16361.8	-1.41047	0.000518908
YDR225W	3250.23	-1.40855	4.95657e-05
YBR162C	5493.99	-1.40622	6.0827e-13
YGR279C	15891.3	-1.38652	0.000837368
YKL178C	1569.7	-1.35694	2.33466e-08
YBR009C	3172.47	-1.33431	6.44981e-05
YER175C	1006.24	-1.297	5.66569e-08
YJR139C	7711.51	-1.26357	1.56741e-05
YKL164C	2441.73	-1.25731	1.92008e-05
YLR194C	1100.45	-1.24394	5.30726e-11
YKL096W-A	9858.09	-1.22911	0.000165035
YKR080W	1178.54	-1.18515	0.000184369
YMR291W	1005.58	-1.18514	3.17899e-08
YLR205C	1239.15	-1.1695	0.0005263
YLR286C	2170.32	-1.16097	0.000271525
YLR414C	3447.94	-1.13799	1.10736e-06
YJR137C	2774.18	-1.12799	1.78925e-07
YKL175W	1143.83	-1.11719	2.1243e-06
YMR120C	4608.31	-1.1106	1.70933e-07
YBR011C	3930.19	-1.08254	4.42263e-06
YER043C	6016.24	-1.06554	0.000979748
YGR282C	8766.97	-1.05166	1.47671e-05
YKL165C	1425.11	-1.03131	0.000554044
YPL214C	1363.19	-1.02611	9.02781e-05
YHR162W	3003.32	-1.01638	2.86601e-05
YLR342W	10398.6	-1.01452	4.16261e-05
YMR307W	37564.2	-1.00944	3.96603e-05
YOL064C	2465.57	-0.986717	0.000204607
YEL047C	1626.05	-0.978677	0.000824092
YGR267C	1030.06	-0.959557	7.52399e-08
YDR497C	25606.3	-0.955783	9.02781e-05
YNL169C	1018.74	-0.929196	4.41368e-06
YOR099W	2681.21	-0.887569	0.000375757
YLR177W	1924.81	-0.883241	8.01728e-05
YFL037W	3891.63	-0.87865	9.71493e-08
YPL250C	1162.88	-0.839179	0.000127353
YCL030C	4083.59	-0.811222	5.03544e-05
YPL053C	1153.38	-0.806962	2.87117e-05
YLR153C	2518.74	-0.78181	0.000922685
YMR266W	1184.8	-0.763709	0.000418174
YNL192W	4706.55	-0.699502	1.68556e-05
YER001W	1665.61	-0.54055	0.00081935
YNL220W	1840.49	-0.507784	0.00091474
YKL010C	1622.32	0.681018	0.000234298
YDR046C	2242.29	0.748485	0.000339377
YFL007W	1842.98	0.800325	0.000397255
YOR338W	7540.24	0.800437	0.000294134
YHR104W	4435.45	0.804084	0.000660798
YML128C	6646.99	0.808363	0.000191477
YDR345C	33420.3	0.831376	1.55061e-05
YHR082C	2074.18	0.831746	0.000237768
YJL057C	1036.84	0.846531	0.000779143
YDR513W	1459.91	0.854132	8.9829e-05
YBL022C	1334.31	0.861451	2.12161e-05
YOR052C	2429.14	0.86687	0.000214349
YML070W	2937.29	0.889457	2.05641e-05
YIL045W	1489.92	0.896839	9.30396e-06
YPL091W	2089.04	0.959255	0.000779143
YBR069C	2111.25	0.960385	0.000897489
YPR117W	2986.91	1.00861	0.00016509
YIL107C	1026.49	1.00917	2.41527e-11
YER130C	17011.7	1.01326	0.00025819
YLR259C	3268.68	1.03119	0.00042126
YLR142W	3874.32	1.03324	1.53511e-10
YPR156C	2647.47	1.03423	0.000349064
YLR178C	2538.75	1.05484	8.0886e-05
YJR046W	1163.61	1.05791	0.000725373
YLR375W	8180.63	1.06309	4.33868e-05
YJR096W	18914	1.08332	0.00055533
YJL016W	1968.48	1.09486	2.04824e-06
YDR258C	25863.4	1.10371	4.42398e-07
YDL025C	1338.94	1.12169	0.000220681
YER150W	4938.16	1.13604	8.83991e-05
YBR001C	1397.7	1.15431	3.73382e-13
YGL179C	1264.47	1.16927	4.0238e-06
YGL156W	1517.78	1.17729	4.59848e-08
YJL082W	2539.75	1.21444	1.7544e-10
YBL069W	1486.95	1.21631	0.000167645
YBL064C	2650.86	1.21966	0.0009936
YNL231C	2035.77	1.22598	2.53059e-05
YFR053C	3940.38	1.23564	7.5101e-05
YFL016C	2476.13	1.23601	2.24417e-09
YPL026C	3515.31	1.23935	9.8722e-06
YGL121C	1624.03	1.2416	3.38287e-06
YKL103C	3166.53	1.25643	1.60719e-06
YPR127W	5836.69	1.2636	0.000157564
YER103W	113770	1.26903	9.47701e-08
YOR027W	7058.84	1.27369	5.20138e-05
YML100W	6090.86	1.29542	0.000178967
YHR092C	2963.33	1.29792	1.55951e-07
YEL046C	1518.7	1.34057	0.000167557
YDL222C	2274.12	1.36087	0.000350923
YKR066C	3393.93	1.37486	1.33841e-14
YNR034W-A	14336.6	1.38345	6.55564e-06
YOR173W	1454.85	1.38349	6.09856e-11
YHR138C	2345.31	1.3846	0.000281647
YBR105C	3134.02	1.39235	2.00845e-12
YPR138C	1144.97	1.39552	9.49244e-14
YHR008C	2128.47	1.40365	8.83934e-06
YCL026C-B	1042.25	1.42882	2.41892e-09
YDR214W	1305.38	1.45807	1.68137e-06
YML091C	2647.01	1.47017	1.53511e-10
YGR043C	6310.56	1.47182	0.000392231
YMR318C	3669.19	1.47626	3.76423e-13
YDL182W	8371.86	1.48797	9.60707e-11
YLL028W	1873.84	1.49552	6.28646e-09
YJL101C	1181.03	1.49702	2.45959e-05
YFL054C	1059.16	1.49832	9.90552e-10
YDR135C	2141.3	1.51971	1.35015e-17
YBR169C	20716.7	1.58165	1.55496e-08
YDR171W	5897.79	1.61016	1.96128e-06
YGL009C	1750.35	1.63001	7.57998e-16
YLL026W	134104	1.68412	3.16586e-18
YDL048C	1823.05	1.71996	0.000110303
YOL052C-A	1092.97	1.7211	1.7544e-10
YGR088W	6056.26	1.72296	6.03055e-13
YMR102C	1177.5	1.76005	5.79249e-24
YFL014W	8459.44	1.7668	9.53691e-07
YJR095W	1190.18	1.77385	1.49699e-29
YGR197C	2711.35	1.79127	5.61992e-12
YGR142W	13589.6	1.80418	4.54691e-16
YDR222W	3799.9	1.83265	4.35073e-14
YGR209C	3579.34	1.84519	1.56768e-05
YGR256W	4486.98	1.8698	4.3624e-16
YEL039C	1957.87	1.87217	0.000207041
YOR043W	3320.91	1.89885	4.76858e-34
YNL194C	2167.56	1.95132	1.11645e-18
YLR099C	1427.61	1.99865	1.4818e-17
YPL240C	58503	2.05988	1.23427e-26
YPR157W	4027.23	2.06113	4.92897e-13
YDL204W	2042.23	2.08272	1.20493e-16
YHR096C	2002.84	2.11141	6.16623e-25
YBR054W	22978.1	2.12447	4.70266e-22
YDL168W	6919.24	2.13294	5.56586e-21
YHR179W	15166.9	2.15951	2.51271e-29
YGR138C	7328.32	2.17235	2.26192e-12
YKR071C	2303.35	2.27932	1.08913e-15
YFL053W	11374.6	2.2985	8.53338e-17
YNL160W	15899	2.36047	3.66543e-15
YJL116C	2547.89	2.42024	7.11196e-35
YDL020C	2620.76	2.51918	8.71217e-46
YOR328W	1322.1	2.55999	7.80742e-48
YGR281W	3230.12	2.56308	1.03229e-42
YBL075C	1343.99	2.64479	1.0753e-76
YMR169C	6359.96	2.80518	2.98325e-26
YCR021C	216117	2.88285	3.78673e-20
YMR090W	5946.23	2.88577	5.667e-41
YDR533C	9032.55	2.887	2.87659e-23
YML116W	1545.22	2.97135	1.83933e-40
YBR072W	11935.2	2.97452	3.2926e-18
YNL134C	5685.34	2.9955	1.4537e-22
YOL151W	13494.6	3.06266	7.91421e-33
YPL058C	8775.77	3.1054	4.9171e-54
YML131W	6895	3.15005	1.27862e-58
YFL030W	1334.72	3.18089	2.59962e-68
YPL223C	1137.01	3.19359	2.66716e-30
YOR153W	9451.3	3.63636	6.09281e-45
YDR011W	7568.89	3.67656	3.47436e-75
YAL061W	8580.55	3.75185	3.04829e-60
YBR008C	2487.69	4.39081	9.70321e-165
YLL056C	7269.68	5.61438	2.09496e-94
YPL171C	3764.97	5.79591	9.37168e-177
YKL071W	1110.7	6.07069	3.07798e-136
YFL057C	2591.52	6.30345	1.48653e-131
YFL056C	2340.57	6.3696	1.54586e-153

## Sheet: AA-Black GO
GO Term (GO ID)	Genes Annotated to the GO Term	GO Term Usage in Gene List	Genome Frequency of Use	Fold enrichment
cellular amino acid metabolic process ( GO:0006520 )	YBL098W, YDL168W, YDL182W, YDR019C, YDR135C, YDR502C, YER026C,YER043C, YER091C, YGL256W, YGR209C, YIL074C, YJL101C, YJR010W, YJR137C,YJR139C, YKL001C, YKR080W, YLR058C, YLR142W, YLR180W, YLR231C,YLR303W, YMR169C, YMR189W, YMR300C, YNL135C, YNL160W, YOL058W,YOL086C, YOR184W, YOR375C	32 of 197 genes, 16.24%	268 of 6380 annotated genes, 4.20%	3.86667
nucleobase-containing small molecule metabolic process ( GO:0055086 )	YBL022C, YBL098W, YCR021C, YDL055C, YDL234C, YDR011W, YDR050C,YDR135C, YDR214W, YDR502C, YER043C, YER070W, YFL045C, YGR209C,YGR281W, YKR080W, YLR043C, YLR180W, YLR231C, YMR120C, YMR300C,YNL112W, YNL220W, YOL086C, YOR128C, YOR153W, YOR184W, YOR328W,YPL036W, YPL058C	30 of 197 genes, 15.23%	189 of 6380 annotated genes, 2.96%	5.14527
transmembrane transport ( GO:0055085 )	YAL053W, YBR008C, YCL025C, YDR011W, YDR135C, YDR345C, YER060W,YGL255W, YGR065C, YGR138C, YGR260W, YGR281W, YHL036W, YHR092C,YHR096C, YKL175W, YKR039W, YLL028W, YLR130C, YLR237W, YML116W,YOL119C, YOR153W, YOR306C, YOR328W, YPL036W, YPL058C, YPL274W	28 of 197 genes, 14.21%	412 of 6380 annotated genes, 6.46%	2.19969
response to chemical ( GO:0042221 )	YBL022C, YBR008C, YBR101C, YCR021C, YDL020C, YDL124W, YDR011W,YDR135C, YDR533C, YFL053W, YJL101C, YJR096W, YKL178C, YKR071C,YLL026W, YLR043C, YLR109W, YML116W, YNL231C, YOR052C, YOR153W,YOR328W, YPL026C	23 of 197 genes, 11.68%	424 of 6380 annotated genes, 6.65%	1.75639
ion transport ( GO:0006811 )	YAL053W, YCL025C, YDR135C, YGL255W, YGR065C, YGR138C, YGR142W,YGR260W, YHL036W, YKL165C, YKL175W, YKR039W, YLL028W, YLR130C,YLR214W, YML116W, YNL231C, YOR306C, YOR317W, YPL036W, YPL274W	21 of 197 genes, 10.66%	161 of 6380 annotated genes, 2.52%	4.23016
lipid metabolic process ( GO:0006629 )	YER026C, YER043C, YGL055W, YGR060W, YGR175C, YHR007C, YJL153C,YJL167W, YJR073C, YKL165C, YLR099C, YML008C, YNL111C, YNL169C,YNL231C, YOL151W, YOR086C, YOR317W, YPL028W, YPL095C, YPL117C	21 of 197 genes, 10.66%	321 of 6380 annotated genes, 5.03%	2.11928
carbohydrate metabolic process ( GO:0005975 )	YBR001C, YBR105C, YDL055C, YDR050C, YER001W, YFL045C, YFL053W,YGL179C, YGR282C, YJL153C, YJR096W, YKL201C, YLL026W, YLR286C,YLR300W, YOL086C, YOR099W, YPL053C, YPR160W, YPR165W	20 of 197 genes, 10.15%	363 of 6380 annotated genes, 5.69%	1.78383
cell wall organization or biogenesis ( GO:0071554 )	YAL053W, YDL055C, YGR282C, YKL164C, YKL165C, YLR194C, YLR286C,YLR300W, YLR414C, YNL160W, YNL192W, YNR067C, YOL109W, YPL053C,YPR165W	15 of 197 genes, 7.61%	251 of 6380 annotated genes, 3.93%	1.93639
cofactor metabolic process ( GO:0051186 )	YBL098W, YDR050C, YDR502C, YKR080W, YLR058C, YLR153C, YLR180W,YLR205C, YLR231C, YMR169C, YNR058W, YOL055C, YOL086C, YOR317W	14 of 197 genes, 7.11%	178 of 6380 annotated genes, 2.79%	2.54839
response to oxidative stress ( GO:0006979 )	YBL022C, YCR021C, YDL124W, YDR222W, YDR533C, YJL101C, YJR096W,YKR071C, YLL026W, YLR043C, YLR109W, YLR205C	12 of 197 genes, 6.09%	107 of 6380 annotated genes, 1.68%	3.625
monocarboxylic acid metabolic process ( GO:0032787 )	YBL098W, YDR050C, YDR533C, YGL055W, YGR060W, YLR153C, YLR231C,YNR058W, YOL086C, YOR317W, YPL095C	11 of 197 genes, 5.58%	258 of 6380 annotated genes, 4.04%	1.38119
proteolysis involved in cellular protein catabolic process ( GO:0051603 )	YBL022C, YBR101C, YBR105C, YDL020C, YDR069C, YER143W, YFL016C,YKL010C, YNL031C, YPL154C	10 of 197 genes, 5.08%	249 of 6380 annotated genes, 3.90%	1.30256
protein folding ( GO:0006457 )	YAL053W, YDR214W, YFL016C, YGR142W, YLL026W, YLR216C, YML130C,YNL135C, YPL240C	9 of 197 genes, 4.57%	281 of 6380 annotated genes, 4.40%	1.03864
regulation of organelle organization ( GO:0033043 )	YBL022C, YDL234C, YGR044C, YNL031C, YNL169C, YNL231C, YOR058C,YPL240C, YPR165W	9 of 197 genes, 4.57%	256 of 6380 annotated genes, 4.01%	1.13965
cytoplasmic translation ( GO:0002181 )	YBR101C, YEL034W, YLR367W, YLR441C, YML091C, YOL120C, YPL090C	7 of 197 genes, 3.55%	170 of 6380 annotated genes, 2.66%	1.33459
membrane fusion ( GO:0061025 )	YDL234C, YDR135C, YGR209C, YHR138C, YLR043C, YNL169C, YPR165W	7 of 197 genes, 3.55%	76 of 6380 annotated genes, 1.19%	2.98319
mitochondrion organization ( GO:0007005 )	YBL022C, YFL016C, YGR144W, YJL116C, YML091C, YNL169C, YPL240C	7 of 197 genes, 3.55%	364 of 6380 annotated genes, 5.71%	0.621716
organelle fusion ( GO:0048284 )	YDL234C, YDR135C, YGR209C, YHR138C, YLR043C, YNL169C, YPR165W	7 of 197 genes, 3.55%	93 of 6380 annotated genes, 1.46%	2.43151
protein complex biogenesis ( GO:0070271 )	YBL022C, YDR233C, YKL010C, YLR414C, YNL030W, YOR058C, YPL240C	7 of 197 genes, 3.55%	343 of 6380 annotated genes, 5.38%	0.659851
cellular response to DNA damage stimulus ( GO:0006974 )	YBL003C, YCR021C, YDL020C, YDR225W, YJR046W, YNL031C	6 of 197 genes, 3.05%	330 of 6380 annotated genes, 5.17%	0.589942
chromatin organization ( GO:0006325 )	YBL003C, YDR225W, YLR153C, YNL030W, YNL031C, YNL135C	6 of 197 genes, 3.05%	264 of 6380 annotated genes, 4.14%	0.736715
generation of precursor metabolites and energy ( GO:0006091 )	YDR050C, YFL053W, YGL256W, YKR046C, YOL086C, YPR160W	6 of 197 genes, 3.05%	110 of 6380 annotated genes, 1.72%	1.77326
meiotic cell cycle ( GO:0051321 )	YGR044C, YNL030W, YNL031C, YNL194C, YNL231C, YOR338W	6 of 197 genes, 3.05%	302 of 6380 annotated genes, 4.73%	0.64482
mitotic cell cycle ( GO:0000278 )	YGR044C, YGR211W, YJR046W, YNL031C, YOR058C, YOR315W	6 of 197 genes, 3.05%	376 of 6380 annotated genes, 5.89%	0.517827
signaling ( GO:0023052 )	YDL234C, YGL121C, YHR082C, YKL178C, YOR360C, YPR165W	6 of 197 genes, 3.05%	313 of 6380 annotated genes, 4.91%	0.621181
transcription from RNA polymerase II promoter ( GO:0006366 )	YDL020C, YDR225W, YGR044C, YML091C, YOR338W, YPL026C	6 of 197 genes, 3.05%	498 of 6380 annotated genes, 7.81%	0.390525
vacuole organization ( GO:0007033 )	YDL234C, YDR135C, YGR209C, YHR138C, YLR043C, YPR165W	6 of 197 genes, 3.05%	79 of 6380 annotated genes, 1.24%	2.45968
vitamin metabolic process ( GO:0006766 )	YBL033C, YGR144W, YMR169C, YNR058W, YOL055C, YPR127W	6 of 197 genes, 3.05%	56 of 6380 annotated genes, 0.88%	3.46591
amino acid transport ( GO:0006865 )	YCL025C, YGR142W, YHL036W, YKR039W, YPL274W	5 of 197 genes, 2.54%	52 of 6380 annotated genes, 0.82%	3.09756
DNA repair ( GO:0006281 )	YBL003C, YDL020C, YDR225W, YJR046W, YNL031C	5 of 197 genes, 2.54%	283 of 6380 annotated genes, 4.44%	0.572072
DNA replication ( GO:0006260 )	YBL022C, YDR069C, YER070W, YJR046W, YPL240C	5 of 197 genes, 2.54%	210 of 6380 annotated genes, 3.29%	0.772036
nucleobase-containing compound transport ( GO:0015931 )	YAL053W, YGR197C, YGR260W, YKL165C, YPL274W	5 of 197 genes, 2.54%	152 of 6380 annotated genes, 2.38%	1.06723
protein glycosylation ( GO:0006486 )	YDL055C, YER001W, YKL201C, YOR099W, YPL053C	5 of 197 genes, 2.54%	68 of 6380 annotated genes, 1.07%	2.37383
protein phosphorylation ( GO:0006468 )	YDL025C, YGL179C, YHR082C, YJL057C, YPL026C	5 of 197 genes, 2.54%	213 of 6380 annotated genes, 3.34%	0.760479
regulation of cell cycle ( GO:0051726 )	YGR044C, YGR211W, YNL031C, YNL231C, YOR058C	5 of 197 genes, 2.54%	209 of 6380 annotated genes, 3.28%	0.77439
regulation of DNA metabolic process ( GO:0051052 )	YBL022C, YDL020C, YDR069C, YJR046W, YPL240C	5 of 197 genes, 2.54%	106 of 6380 annotated genes, 1.66%	1.53012
sporulation ( GO:0043934 )	YNL030W, YNL031C, YNL194C, YNL231C, YOR338W	5 of 197 genes, 2.54%	173 of 6380 annotated genes, 2.71%	0.937269
carbohydrate transport ( GO:0008643 )	YDR345C, YHR092C, YHR096C, YPL026C	4 of 197 genes, 2.03%	48 of 6380 annotated genes, 0.75%	2.70667
cytokinesis ( GO:0000910 )	YLR286C, YNL192W, YNR067C, YOR058C	4 of 197 genes, 2.03%	99 of 6380 annotated genes, 1.55%	1.30968
organelle fission ( GO:0048285 )	YGR044C, YJR046W, YNL031C, YNL231C	4 of 197 genes, 2.03%	349 of 6380 annotated genes, 5.47%	0.371115
peptidyl-amino acid modification ( GO:0018193 )	YEL034W, YLR153C, YLR216C, YNL135C	4 of 197 genes, 2.03%	138 of 6380 annotated genes, 2.16%	0.939815
response to heat ( GO:0009408 )	YCR021C, YDR214W, YFL016C, YLL026W	4 of 197 genes, 2.03%	70 of 6380 annotated genes, 1.10%	1.84545
cytoskeleton organization ( GO:0007010 )	YDR171W, YOR058C, YPR165W	3 of 197 genes, 1.52%	240 of 6380 annotated genes, 3.76%	0.404255
Golgi vesicle transport ( GO:0048193 )	YGR209C, YIL076W, YLR043C	3 of 197 genes, 1.52%	192 of 6380 annotated genes, 3.01%	0.504983
oligosaccharide metabolic process ( GO:0009311 )	YBR001C, YER001W, YLL026W	3 of 197 genes, 1.52%	61 of 6380 annotated genes, 0.96%	1.58333
protein targeting ( GO:0006605 )	YBR105C, YFL045C, YPL240C	3 of 197 genes, 1.52%	316 of 6380 annotated genes, 4.95%	0.307071
pseudohyphal growth ( GO:0007124 )	YHR082C, YOR315W, YPL026C	3 of 197 genes, 1.52%	76 of 6380 annotated genes, 1.19%	1.27731
response to osmotic stress ( GO:0006970 )	YCR021C, YKL201C, YPL240C	3 of 197 genes, 1.52%	90 of 6380 annotated genes, 1.41%	1.07801
response to starvation ( GO:0042594 )	YGR211W, YHR082C, YPL154C	3 of 197 genes, 1.52%	98 of 6380 annotated genes, 1.54%	0.987013
rRNA processing ( GO:0006364 )	YLR441C, YNL112W, YPL090C	3 of 197 genes, 1.52%	332 of 6380 annotated genes, 5.20%	0.292308
cellular ion homeostasis ( GO:0006873 )	YKL175W, YLR205C	2 of 197 genes, 1.02%	127 of 6380 annotated genes, 1.99%	0.512563
endocytosis ( GO:0006897 )	YDR069C, YPR165W	2 of 197 genes, 1.02%	111 of 6380 annotated genes, 1.74%	0.586207
endosomal transport ( GO:0016197 )	YGR142W, YIL076W	2 of 197 genes, 1.02%	88 of 6380 annotated genes, 1.38%	0.73913
histone modification ( GO:0016570 )	YLR153C, YNL030W	2 of 197 genes, 1.02%	116 of 6380 annotated genes, 1.82%	0.56044
invasive growth in response to glucose limitation ( GO:0001403 )	YGL121C, YGR044C	2 of 197 genes, 1.02%	61 of 6380 annotated genes, 0.96%	1.0625
lipid transport ( GO:0006869 )	YNL231C, YOR317W	2 of 197 genes, 1.02%	60 of 6380 annotated genes, 0.94%	1.08511
organelle inheritance ( GO:0048308 )	YGR209C, YLR043C	2 of 197 genes, 1.02%	57 of 6380 annotated genes, 0.89%	1.14607
protein maturation ( GO:0051604 )	YNL031C, YNL169C	2 of 197 genes, 1.02%	13 of 6380 annotated genes, 0.20%	5.1
regulation of translation ( GO:0006417 )	YBR101C, YEL034W	2 of 197 genes, 1.02%	122 of 6380 annotated genes, 1.91%	0.534031
ribosomal small subunit biogenesis ( GO:0042274 )	YLR441C, YPL090C	2 of 197 genes, 1.02%	135 of 6380 annotated genes, 2.12%	0.481132
vesicle organization ( GO:0016050 )	YDR069C, YIL076W	2 of 197 genes, 1.02%	74 of 6380 annotated genes, 1.16%	0.87931
cell budding ( GO:0007114 )	YPR165W	1 of 197 genes, 0.51%	61 of 6380 annotated genes, 0.96%	0.53125
cellular respiration ( GO:0045333 )	YKR046C	1 of 197 genes, 0.51%	106 of 6380 annotated genes, 1.66%	0.307229
chromosome segregation ( GO:0007059 )	YNL031C	1 of 197 genes, 0.51%	188 of 6380 annotated genes, 2.95%	0.172881
conjugation ( GO:0000746 )	YKL178C	1 of 197 genes, 0.51%	120 of 6380 annotated genes, 1.88%	0.271277
DNA recombination ( GO:0006310 )	YJR046W	1 of 197 genes, 0.51%	241 of 6380 annotated genes, 3.78%	0.134921
membrane invagination ( GO:0010324 )	YPL154C	1 of 197 genes, 0.51%	43 of 6380 annotated genes, 0.67%	0.761194
mRNA processing ( GO:0006397 )	YML091C	1 of 197 genes, 0.51%	236 of 6380 annotated genes, 3.70%	0.137838
nucleus organization ( GO:0006997 )	YDR233C	1 of 197 genes, 0.51%	69 of 6380 annotated genes, 1.08%	0.472222
organelle assembly ( GO:0070925 )	YOR058C	1 of 197 genes, 0.51%	123 of 6380 annotated genes, 1.93%	0.264249
protein acylation ( GO:0043543 )	YLR153C	1 of 197 genes, 0.51%	69 of 6380 annotated genes, 1.08%	0.472222
protein alkylation ( GO:0008213 )	YNL030W	1 of 197 genes, 0.51%	51 of 6380 annotated genes, 0.80%	0.6375
protein lipidation ( GO:0006497 )	YKL165C	1 of 197 genes, 0.51%	44 of 6380 annotated genes, 0.69%	0.73913
protein modification by small protein conjugation or removal ( GO:0070647 )	YKL010C	1 of 197 genes, 0.51%	183 of 6380 annotated genes, 2.87%	0.1777
regulation of transport ( GO:0051049 )	YPR165W	1 of 197 genes, 0.51%	86 of 6380 annotated genes, 1.35%	0.377778
RNA catabolic process ( GO:0006401 )	YNL112W	1 of 197 genes, 0.51%	127 of 6380 annotated genes, 1.99%	0.256281
telomere organization ( GO:0032200 )	YPL240C	1 of 197 genes, 0.51%	78 of 6380 annotated genes, 1.22%	0.418033
translational elongation ( GO:0006414 )	YEL034W	1 of 197 genes, 0.51%	348 of 6380 annotated genes, 5.45%	0.093578
translational initiation ( GO:0006413 )	YEL034W	1 of 197 genes, 0.51%	69 of 6380 annotated genes, 1.08%	0.472222
tRNA processing ( GO:0008033 )	YML091C	1 of 197 genes, 0.51%	122 of 6380 annotated genes, 1.91%	0.267016

## Sheet: FF-Black GO
GO Term (GO ID)	Genes Annotated to the GO Term	GO Term Usage in Gene List	Genome Frequency of Use	Fold enrichment
nucleobase-containing small molecule metabolic process ( GO:0055086 )	YCR021C, YDR502C, YGR043C, YGR256W, YKL151C, YLR249W, YMR105C,YOR128C, YPL036W	9 of 64 genes, 14.06%	189 of 6380 annotated genes, 2.96%	4.75
response to oxidative stress ( GO:0006979 )	YCR021C, YDR533C, YFL014W, YGR088W, YJR096W, YKL150W, YLL026W,YMR250W, YOR120W	9 of 64 genes, 14.06%	107 of 6380 annotated genes, 1.68%	8.36905
protein folding ( GO:0006457 )	YBR072W, YBR169C, YDL229W, YDR258C, YER103W, YLL026W, YPL240C	7 of 64 genes, 10.94%	281 of 6380 annotated genes, 4.40%	2.48636
response to heat ( GO:0009408 )	YBR072W, YCR021C, YDR258C, YER103W, YFL014W, YLL026W, YOR043W	7 of 64 genes, 10.94%	70 of 6380 annotated genes, 1.10%	9.94545
transmembrane transport ( GO:0055085 )	YCL025C, YDR345C, YER103W, YGR138C, YHR094C, YHR096C, YPL036W	7 of 64 genes, 10.94%	412 of 6380 annotated genes, 6.46%	1.6935
cofactor metabolic process ( GO:0051186 )	YDR502C, YGR043C, YGR256W, YKL151C, YMR169C	5 of 64 genes, 7.81%	178 of 6380 annotated genes, 2.79%	2.79928
generation of precursor metabolites and energy ( GO:0006091 )	YFR053C, YGL256W, YJL200C, YMR105C, YPR160W	5 of 64 genes, 7.81%	110 of 6380 annotated genes, 1.72%	4.5407
response to osmotic stress ( GO:0006970 )	YCR021C, YFL014W, YGR088W, YOR043W, YPL240C	5 of 64 genes, 7.81%	90 of 6380 annotated genes, 1.41%	5.53901
carbohydrate transport ( GO:0008643 )	YDR345C, YFR053C, YHR094C, YHR096C	4 of 64 genes, 6.25%	48 of 6380 annotated genes, 0.75%	8.33333
mitochondrion organization ( GO:0007005 )	YDR258C, YGR144W, YJL116C, YPL240C	4 of 64 genes, 6.25%	364 of 6380 annotated genes, 5.71%	1.09457
monocarboxylic acid metabolic process ( GO:0032787 )	YDR533C, YEL071W, YFR053C, YGR256W	4 of 64 genes, 6.25%	258 of 6380 annotated genes, 4.04%	1.54703
oligosaccharide metabolic process ( GO:0009311 )	YGL156W, YLL026W, YML100W, YMR105C	4 of 64 genes, 6.25%	61 of 6380 annotated genes, 0.96%	6.51042
ion transport ( GO:0006811 )	YCL025C, YGR138C, YPL036W	3 of 64 genes, 4.69%	161 of 6380 annotated genes, 2.52%	1.86111
meiotic cell cycle ( GO:0051321 )	YLL039C, YML128C, YNL194C	3 of 64 genes, 4.69%	302 of 6380 annotated genes, 4.73%	0.991543
cell wall organization or biogenesis ( GO:0071554 )	YEL040W, YLR286C	2 of 64 genes, 3.12%	251 of 6380 annotated genes, 3.93%	0.793893
cytoskeleton organization ( GO:0007010 )	YDR309C, YOR043W	2 of 64 genes, 3.12%	240 of 6380 annotated genes, 3.76%	0.829787
organelle fission ( GO:0048285 )	YDR309C, YML128C	2 of 64 genes, 3.12%	349 of 6380 annotated genes, 5.47%	0.570384
protein targeting ( GO:0006605 )	YER103W, YPL240C	2 of 64 genes, 3.12%	316 of 6380 annotated genes, 4.95%	0.630303
regulation of organelle organization ( GO:0033043 )	YDR309C, YPL240C	2 of 64 genes, 3.12%	256 of 6380 annotated genes, 4.01%	0.778055
sporulation ( GO:0043934 )	YLL039C, YNL194C	2 of 64 genes, 3.12%	173 of 6380 annotated genes, 2.71%	1.15129
translational elongation ( GO:0006414 )	YDL229W, YLR249W	2 of 64 genes, 3.12%	348 of 6380 annotated genes, 5.45%	0.572477
vitamin metabolic process ( GO:0006766 )	YGR144W, YMR169C	2 of 64 genes, 3.12%	56 of 6380 annotated genes, 0.88%	3.54545
carbohydrate metabolic process ( GO:0005975 )	YEL040W, YFR053C, YGL156W, YGR043C, YGR256W, YJR096W, YLL026W,YLR286C, YML100W, YMR105C, YOR120W, YPR160W	12 of 64 genes, 18.75%	363 of 6380 annotated genes, 5.69%	3.29525
cellular amino acid metabolic process ( GO:0006520 )	YCL030C, YDR007W, YDR502C, YER091C, YGL245W, YGL256W, YJL200C,YJR016C, YLR142W, YMR169C, YMR250W	11 of 64 genes, 17.19%	268 of 6380 annotated genes, 4.20%	4.09286
response to chemical ( GO:0042221 )	YCR021C, YDR533C, YFL014W, YGR088W, YJR096W, YKL150W, YLL026W,YMR250W, YOR052C, YOR120W	10 of 64 genes, 15.62%	424 of 6380 annotated genes, 6.65%	2.34887
amino acid transport ( GO:0006865 )	YCL025C	1 of 64 genes, 1.56%	52 of 6380 annotated genes, 0.82%	1.90244
cell morphogenesis ( GO:0000902 )	YDR309C	1 of 64 genes, 1.56%	38 of 6380 annotated genes, 0.60%	2.6
cellular ion homeostasis ( GO:0006873 )	YMR105C	1 of 64 genes, 1.56%	127 of 6380 annotated genes, 1.99%	0.78392
cellular respiration ( GO:0045333 )	YJL200C	1 of 64 genes, 1.56%	106 of 6380 annotated genes, 1.66%	0.939759
cellular response to DNA damage stimulus ( GO:0006974 )	YCR021C	1 of 64 genes, 1.56%	330 of 6380 annotated genes, 5.17%	0.301741
cytokinesis ( GO:0000910 )	YLR286C	1 of 64 genes, 1.56%	99 of 6380 annotated genes, 1.55%	1.00645
cytoplasmic translation ( GO:0002181 )	YDL229W	1 of 64 genes, 1.56%	170 of 6380 annotated genes, 2.66%	0.586466
DNA recombination ( GO:0006310 )	YML128C	1 of 64 genes, 1.56%	241 of 6380 annotated genes, 3.78%	0.412698
DNA replication ( GO:0006260 )	YPL240C	1 of 64 genes, 1.56%	210 of 6380 annotated genes, 3.29%	0.474164
endocytosis ( GO:0006897 )	YOR043W	1 of 64 genes, 1.56%	111 of 6380 annotated genes, 1.74%	0.896552
lipid metabolic process ( GO:0006629 )	YKL150W	1 of 64 genes, 1.56%	321 of 6380 annotated genes, 5.03%	0.310139
mitotic cell cycle ( GO:0000278 )	YDR309C	1 of 64 genes, 1.56%	376 of 6380 annotated genes, 5.89%	0.264856
nuclear transport ( GO:0051169 )	YDL229W	1 of 64 genes, 1.56%	174 of 6380 annotated genes, 2.73%	0.571429
protein complex biogenesis ( GO:0070271 )	YPL240C	1 of 64 genes, 1.56%	343 of 6380 annotated genes, 5.38%	0.289963
protein maturation ( GO:0051604 )	YLR178C	1 of 64 genes, 1.56%	13 of 6380 annotated genes, 0.20%	7.8
protein modification by small protein conjugation or removal ( GO:0070647 )	YLL039C	1 of 64 genes, 1.56%	183 of 6380 annotated genes, 2.87%	0.543554
protein phosphorylation ( GO:0006468 )	YMR291W	1 of 64 genes, 1.56%	213 of 6380 annotated genes, 3.34%	0.467066
regulation of cell cycle ( GO:0051726 )	YDR309C	1 of 64 genes, 1.56%	209 of 6380 annotated genes, 3.28%	0.47561
regulation of DNA metabolic process ( GO:0051052 )	YPL240C	1 of 64 genes, 1.56%	106 of 6380 annotated genes, 1.66%	0.939759
regulation of translation ( GO:0006417 )	YDL229W	1 of 64 genes, 1.56%	122 of 6380 annotated genes, 1.91%	0.816754
response to starvation ( GO:0042594 )	YDL229W	1 of 64 genes, 1.56%	98 of 6380 annotated genes, 1.54%	1.01299
ribosomal subunit export from nucleus ( GO:0000054 )	YDL229W	1 of 64 genes, 1.56%	46 of 6380 annotated genes, 0.72%	2.16667
rRNA processing ( GO:0006364 )	YDL229W	1 of 64 genes, 1.56%	332 of 6380 annotated genes, 5.20%	0.3
signaling ( GO:0023052 )	YLR178C	1 of 64 genes, 1.56%	313 of 6380 annotated genes, 4.91%	0.317719
telomere organization ( GO:0032200 )	YPL240C	1 of 64 genes, 1.56%	78 of 6380 annotated genes, 1.22%	1.27869
tRNA aminoacylation for protein translation ( GO:0006418 )	YGL245W	1 of 64 genes, 1.56%	38 of 6380 annotated genes, 0.60%	2.6

## Sheet: AA&FF-Black GO 
GO Term (GO ID)	Genes Annotated to the GO Term	GO Term Usage in Gene List	Genome Frequency of Use	Fold enrichment
cellular amino acid metabolic process ( GO:0006520 )	YCL030C, YCR005C, YDL168W, YDL182W, YDR007W, YDR135C, YDR502C,YDR513W, YEL046C, YER043C, YER091C, YFL030W, YGL009C, YGL256W,YGR209C, YGR267C, YIL074C, YJL101C, YJR010W, YJR137C, YJR139C, YKL001C,YKR080W, YLR058C, YLR142W, YLR180W, YLR303W, YMR169C, YMR189W,YNL160W, YOL064C, YPL091W	32 of 192 genes, 16.67%	116 of 6380 annotated genes, 1.82%	9.15934
response to chemical ( GO:0042221 )	YBL022C, YBL064C, YBR008C, YCR021C, YDL020C, YDR011W, YDR135C,YDR513W, YDR533C, YEL047C, YFL014W, YFL037W, YFL053W, YGR088W,YHR008C, YHR104W, YJL101C, YJR096W, YKL178C, YKR066C, YKR071C,YLL026W, YML070W, YML116W, YNL231C, YOL052C-A, YOR052C, YOR153W,YOR328W, YPL026C, YPL091W	31 of 192 genes, 16.15%	61 of 6380 annotated genes, 0.96%	16.8229
carbohydrate metabolic process ( GO:0005975 )	YBR001C, YBR105C, YCR005C, YDL055C, YER001W, YFL053W, YFR053C,YGL156W, YGL179C, YGR043C, YGR256W, YGR279C, YGR282C, YHR104W,YIL045W, YIL107C, YJL153C, YJR096W, YLL026W, YLR286C, YLR300W, YLR342W,YML070W, YML100W, YMR307W, YNL066W, YOR099W, YPL053C	28 of 192 genes, 14.58%	43 of 6380 annotated genes, 0.67%	21.7612
transmembrane transport ( GO:0055085 )	YBL075C, YBR008C, YBR069C, YDR011W, YDR046C, YDR135C, YDR345C,YDR497C, YER103W, YFL054C, YGL255W, YGR138C, YGR281W, YHR092C,YHR096C, YJR095W, YKL175W, YLL028W, YLR237W, YLR259C, YML116W,YOR153W, YOR328W, YPL058C, YPL274W, YPR138C, YPR156C	27 of 192 genes, 14.06%	143 of 6380 annotated genes, 2.24%	6.27679
nucleobase-containing small molecule metabolic process ( GO:0055086 )	YBL022C, YCR021C, YDL055C, YDR011W, YDR135C, YDR214W, YDR502C,YEL039C, YER043C, YFL037W, YGR043C, YGR209C, YGR256W, YGR281W,YKR080W, YLR180W, YMR120C, YNL220W, YOR153W, YOR328W, YPL058C	21 of 192 genes, 10.94%	364 of 6380 annotated genes, 5.71%	1.91594
cell wall organization or biogenesis ( GO:0071554 )	YBR078W, YDL055C, YDL222C, YGR279C, YGR282C, YKL096W-A, YKL164C,YKL165C, YLR194C, YLR286C, YLR300W, YLR342W, YLR414C, YMR307W,YNL066W, YNL160W, YNL192W, YPL053C	18 of 192 genes, 9.38%	57 of 6380 annotated genes, 0.89%	10.5393
response to oxidative stress ( GO:0006979 )	YBL022C, YBL064C, YCR021C, YDR222W, YDR513W, YDR533C, YFL014W,YGR088W, YHR008C, YHR104W, YJL101C, YJR096W, YKR066C, YKR071C,YLL026W, YLR205C, YOL052C-A, YPL091W	18 of 192 genes, 9.38%	138 of 6380 annotated genes, 2.16%	4.34259
ion transport ( GO:0006811 )	YBR069C, YDR046C, YDR135C, YGL255W, YGR138C, YGR142W, YHR162W,YJR095W, YKL165C, YKL175W, YLL028W, YML116W, YMR266W, YNL231C,YPL274W, YPR138C, YPR156C	17 of 192 genes, 8.85%	69 of 6380 annotated genes, 1.08%	8.19444
protein folding ( GO:0006457 )	YBL075C, YBR072W, YBR169C, YDR214W, YDR258C, YER103W, YFL016C,YGR142W, YLL026W, YLR259C, YOR027W, YPL240C	12 of 192 genes, 6.25%	69 of 6380 annotated genes, 1.08%	5.78704
cofactor metabolic process ( GO:0051186 )	YDR502C, YGR043C, YGR256W, YGR267C, YKR080W, YLR058C, YLR153C,YLR180W, YLR205C, YMR169C, YPL214C	11 of 192 genes, 5.73%	51 of 6380 annotated genes, 0.80%	7.1625
mitochondrion organization ( GO:0007005 )	YBL022C, YDR258C, YFL016C, YGR144W, YJL116C, YLR259C, YML091C,YNL066W, YNL169C, YPL240C	10 of 192 genes, 5.21%	343 of 6380 annotated genes, 5.38%	0.968401
response to heat ( GO:0009408 )	YBR072W, YCR021C, YDR214W, YDR258C, YER103W, YFL014W, YFL016C,YLL026W, YOL052C-A, YOR043W	10 of 192 genes, 5.21%	50 of 6380 annotated genes, 0.78%	6.67949
lipid metabolic process ( GO:0006629 )	YER043C, YJL153C, YKL165C, YLR099C, YNL169C, YNL231C, YOL064C,YOL151W, YPL095C	9 of 192 genes, 4.69%	52 of 6380 annotated genes, 0.82%	5.71951
meiotic cell cycle ( GO:0051321 )	YBR009C, YDL222C, YFL037W, YML128C, YNL030W, YNL031C, YNL194C,YNL231C, YOR338W	9 of 192 genes, 4.69%	363 of 6380 annotated genes, 5.69%	0.824253
protein complex biogenesis ( GO:0070271 )	YBL022C, YBR009C, YFL007W, YFL037W, YKL010C, YLR259C, YLR414C,YNL030W, YPL240C	9 of 192 genes, 4.69%	48 of 6380 annotated genes, 0.75%	6.25333
cellular response to DNA damage stimulus ( GO:0006974 )	YBL003C, YCR021C, YDL020C, YDR225W, YFL007W, YJR046W, YNL031C,YOL052C-A	8 of 192 genes, 4.17%	61 of 6380 annotated genes, 0.96%	4.34375
proteolysis involved in cellular protein catabolic process ( GO:0051603 )	YBL022C, YBL075C, YBR105C, YDL020C, YFL007W, YFL016C, YKL010C, YNL031C	8 of 192 genes, 4.17%	38 of 6380 annotated genes, 0.60%	6.95
generation of precursor metabolites and energy ( GO:0006091 )	YCR005C, YEL039C, YFL053W, YFR053C, YGL256W, YIL045W, YML070W	7 of 192 genes, 3.65%	251 of 6380 annotated genes, 3.93%	0.928753
monocarboxylic acid metabolic process ( GO:0032787 )	YCR005C, YDR533C, YEL071W, YFR053C, YGR256W, YLR153C, YPL095C	7 of 192 genes, 3.65%	268 of 6380 annotated genes, 4.20%	0.869048
response to osmotic stress ( GO:0006970 )	YCR021C, YFL014W, YGR088W, YHR104W, YOL064C, YOR043W, YPL240C	7 of 192 genes, 3.65%	127 of 6380 annotated genes, 1.99%	1.83417
sporulation ( GO:0043934 )	YBR009C, YDL222C, YNL030W, YNL031C, YNL194C, YNL231C, YOR338W	7 of 192 genes, 3.65%	106 of 6380 annotated genes, 1.66%	2.1988
chromatin organization ( GO:0006325 )	YBL003C, YBR009C, YDR225W, YLR153C, YNL030W, YNL031C	6 of 192 genes, 3.12%	330 of 6380 annotated genes, 5.17%	0.603482
DNA repair ( GO:0006281 )	YBL003C, YDL020C, YDR225W, YFL007W, YJR046W, YNL031C	6 of 192 genes, 3.12%	264 of 6380 annotated genes, 4.14%	0.753623
protein phosphorylation ( GO:0006468 )	YDL025C, YGL179C, YHR082C, YJL057C, YMR291W, YPL026C	6 of 192 genes, 3.12%	188 of 6380 annotated genes, 2.95%	1.05763
protein targeting ( GO:0006605 )	YBL069W, YBL075C, YBR105C, YER103W, YLR259C, YPL240C	6 of 192 genes, 3.12%	178 of 6380 annotated genes, 2.79%	1.11828
transcription from RNA polymerase II promoter ( GO:0006366 )	YBR009C, YDL020C, YDR225W, YML091C, YOR338W, YPL026C	6 of 192 genes, 3.12%	120 of 6380 annotated genes, 1.88%	1.65957
carbohydrate transport ( GO:0008643 )	YDR345C, YFR053C, YHR092C, YHR096C, YPL026C	5 of 192 genes, 2.60%	99 of 6380 annotated genes, 1.55%	1.67742
mitotic cell cycle ( GO:0000278 )	YFL037W, YJR046W, YNL031C, YNL066W, YOR315W	5 of 192 genes, 2.60%	170 of 6380 annotated genes, 2.66%	0.977444
oligosaccharide metabolic process ( GO:0009311 )	YBR001C, YER001W, YGL156W, YLL026W, YML100W	5 of 192 genes, 2.60%	240 of 6380 annotated genes, 3.76%	0.691489
organelle fission ( GO:0048285 )	YFL037W, YJR046W, YML128C, YNL031C, YNL231C	5 of 192 genes, 2.60%	241 of 6380 annotated genes, 3.78%	0.687831
regulation of organelle organization ( GO:0033043 )	YBL022C, YNL031C, YNL169C, YNL231C, YPL240C	5 of 192 genes, 2.60%	283 of 6380 annotated genes, 4.44%	0.585586
vitamin metabolic process ( GO:0006766 )	YGR144W, YGR267C, YMR169C, YPL214C, YPR127W	5 of 192 genes, 2.60%	210 of 6380 annotated genes, 3.29%	0.790274
amino acid transport ( GO:0006865 )	YBR069C, YDR046C, YGR142W, YPL274W	4 of 192 genes, 2.08%	92 of 6380 annotated genes, 1.44%	1.44444
membrane fusion ( GO:0061025 )	YDR135C, YGR209C, YHR138C, YNL169C	4 of 192 genes, 2.08%	73 of 6380 annotated genes, 1.14%	1.82456
organelle fusion ( GO:0048284 )	YDR135C, YGR209C, YHR138C, YNL169C	4 of 192 genes, 2.08%	43 of 6380 annotated genes, 0.67%	3.10448
protein glycosylation ( GO:0006486 )	YDL055C, YER001W, YOR099W, YPL053C	4 of 192 genes, 2.08%	111 of 6380 annotated genes, 1.74%	1.1954
protein maturation ( GO:0051604 )	YLR178C, YLR259C, YNL031C, YNL169C	4 of 192 genes, 2.08%	88 of 6380 annotated genes, 1.38%	1.50725
pseudohyphal growth ( GO:0007124 )	YDR497C, YHR082C, YOR315W, YPL026C	4 of 192 genes, 2.08%	53 of 6380 annotated genes, 0.83%	2.50602
regulation of DNA metabolic process ( GO:0051052 )	YBL022C, YDL020C, YJR046W, YPL240C	4 of 192 genes, 2.08%	110 of 6380 annotated genes, 1.72%	1.2093
signaling ( GO:0023052 )	YGL121C, YHR082C, YKL178C, YLR178C	4 of 192 genes, 2.08%	192 of 6380 annotated genes, 3.01%	0.69103
cytokinesis ( GO:0000910 )	YLR286C, YNL066W, YNL192W	3 of 192 genes, 1.56%	161 of 6380 annotated genes, 2.52%	0.619048
DNA replication ( GO:0006260 )	YBL022C, YJR046W, YPL240C	3 of 192 genes, 1.56%	321 of 6380 annotated genes, 5.03%	0.310139
histone modification ( GO:0016570 )	YBR009C, YLR153C, YNL030W	3 of 192 genes, 1.56%	60 of 6380 annotated genes, 0.94%	1.65957
nucleobase-containing compound transport ( GO:0015931 )	YGR197C, YKL165C, YPL274W	3 of 192 genes, 1.56%	302 of 6380 annotated genes, 4.73%	0.32981
vacuole organization ( GO:0007033 )	YDR135C, YGR209C, YHR138C	3 of 192 genes, 1.56%	76 of 6380 annotated genes, 1.19%	1.31092
cellular ion homeostasis ( GO:0006873 )	YKL175W, YLR205C	2 of 192 genes, 1.04%	376 of 6380 annotated genes, 5.89%	0.17657
cellular respiration ( GO:0045333 )	YCR005C, YEL039C	2 of 192 genes, 1.04%	258 of 6380 annotated genes, 4.04%	0.257426
chromosome segregation ( GO:0007059 )	YFL037W, YNL031C	2 of 192 genes, 1.04%	236 of 6380 annotated genes, 3.70%	0.281081
conjugation ( GO:0000746 )	YGR279C, YKL178C	2 of 192 genes, 1.04%	174 of 6380 annotated genes, 2.73%	0.380952
cytoskeleton organization ( GO:0007010 )	YDR171W, YOR043W	2 of 192 genes, 1.04%	152 of 6380 annotated genes, 2.38%	0.436975
DNA recombination ( GO:0006310 )	YJR046W, YML128C	2 of 192 genes, 1.04%	189 of 6380 annotated genes, 2.96%	0.351351
endocytosis ( GO:0006897 )	YLR342W, YOR043W	2 of 192 genes, 1.04%	69 of 6380 annotated genes, 1.08%	0.962963
Golgi vesicle transport ( GO:0048193 )	YGR209C, YMR266W	2 of 192 genes, 1.04%	61 of 6380 annotated genes, 0.96%	1.08333
protein alkylation ( GO:0008213 )	YBR009C, YNL030W	2 of 192 genes, 1.04%	123 of 6380 annotated genes, 1.93%	0.53886
regulation of cell cycle ( GO:0051726 )	YNL031C, YNL231C	2 of 192 genes, 1.04%	349 of 6380 annotated genes, 5.47%	0.190128
response to starvation ( GO:0042594 )	YHR082C, YOL052C-A	2 of 192 genes, 1.04%	93 of 6380 annotated genes, 1.46%	0.712329
cell morphogenesis ( GO:0000902 )	YLR342W	1 of 192 genes, 0.52%	281 of 6380 annotated genes, 4.40%	0.118182
cytoplasmic translation ( GO:0002181 )	YML091C	1 of 192 genes, 0.52%	68 of 6380 annotated genes, 1.07%	0.485981
endosomal transport ( GO:0016197 )	YGR142W	1 of 192 genes, 0.52%	44 of 6380 annotated genes, 0.69%	0.753623
invasive growth in response to glucose limitation ( GO:0001403 )	YGL121C	1 of 192 genes, 0.52%	13 of 6380 annotated genes, 0.20%	2.6
lipid transport ( GO:0006869 )	YNL231C	1 of 192 genes, 0.52%	183 of 6380 annotated genes, 2.87%	0.181185
mRNA processing ( GO:0006397 )	YML091C	1 of 192 genes, 0.52%	213 of 6380 annotated genes, 3.34%	0.155689
nuclear transport ( GO:0051169 )	YFL007W	1 of 192 genes, 0.52%	316 of 6380 annotated genes, 4.95%	0.105051
organelle inheritance ( GO:0048308 )	YGR209C	1 of 192 genes, 0.52%	249 of 6380 annotated genes, 3.90%	0.133333
peptidyl-amino acid modification ( GO:0018193 )	YLR153C	1 of 192 genes, 0.52%	76 of 6380 annotated genes, 1.19%	0.436975
protein acylation ( GO:0043543 )	YLR153C	1 of 192 genes, 0.52%	209 of 6380 annotated genes, 3.28%	0.158537
protein lipidation ( GO:0006497 )	YKL165C	1 of 192 genes, 0.52%	106 of 6380 annotated genes, 1.66%	0.313253
protein modification by small protein conjugation or removal ( GO:0070647 )	YKL010C	1 of 192 genes, 0.52%	256 of 6380 annotated genes, 4.01%	0.129676
regulation of transport ( GO:0051049 )	YLR342W	1 of 192 genes, 0.52%	111 of 6380 annotated genes, 1.74%	0.298851
RNA catabolic process ( GO:0006401 )	YOR173W	1 of 192 genes, 0.52%	122 of 6380 annotated genes, 1.91%	0.272251
telomere organization ( GO:0032200 )	YPL240C	1 of 192 genes, 0.52%	86 of 6380 annotated genes, 1.35%	0.385185
tRNA processing ( GO:0008033 )	YML091C	1 of 192 genes, 0.52%	424 of 6380 annotated genes, 6.65%	0.0781955
