# Supplementary material for: Transcriptional profiling reveals molecular basis and novel genetic targets for improved resistance to multiple fermentation inhibitors in Saccharomyces cerevisiae
Source: Biotechnol Biofuels. 2016 Jan 13;9:9. doi: 10.1186/s13068-015-0418-5 (PMC4710983; doi:10.1186/s13068-015-0418-5)
Supplement: Supplementary file 4 — 10.1186/s13068-015-0418-5 Transcriptional analysis and GO analysis of consensus genes. [file 13068_2015_418_MOESM4_ESM.xlsx]

## Sheet: concensus
Gene expression fold changes compared mutant type strain with wild type strain under different conditions
Gene name	Blanck	Acetic acid	Furfural	Acetic acid & Furfural
YAL005C	4.03636	3.27043	3.03989	2.40903
YAL034C	3.46955	2.09307	3.5689	3.11874
YAL060W	1.68644	2.02805	2.01802	2.5651
YAL061W	7.12992	3.42691	5.41241	3.90195
YBL033C	3.09113	1.77049	2.31955	1.89394
YBL043W	3.62074	4.04385	2.50523	4.53254
YBR001C	1.79666	1.53437	1.30595	1.36403
YBR006W	3.17278	3.09731	3.38725	3.15529
YBR082C	1.81939	1.67159	1.12731	1.26695
YBR101C	4.86937	3.58405	4.38498	3.24373
YBR105C	2.59426	1.20783	2.53136	1.69535
YBR169C	5.77818	4.44012	4.68268	3.74745
YBR177C	1.64764	2.02878	2.23413	1.73308
YBR183W	3.65897	3.784	3.9423	4.14784
YBR287W	0.781342	0.768717	1.44506	1.17467
YCL018W	1.2253	1.38294	1.76019	0.933726
YCL025C	2.52936	3.09856	1.69293	2.07264
YCL026C-B	-1.88082	-3.33481	-0.969849	-1.28136
YCL040W	1.3923	1.24807	1.05226	1.53607
YCL043C	2.18409	2.09264	1.49085	1.69617
YCR005C	2.12363	2.13195	2.83395	3.75723
YCR009C	2.42087	1.41606	2.11282	2.11437
YCR021C	7.59042	4.71463	6.14916	5.33249
YCR023C	1.84526	1.70741	2.76754	2.57166
YDL039C	4.19025	4.69552	5.45976	4.6131
YDL124W	1.59528	0.874774	1.09582	1.08726
YDL174C	0.739138	0.90586	1.26177	1.15886
YDL182W	3.22898	1.67113	2.90724	2.48988
YDL193W	2.70668	2.04296	1.8971	2.1651
YDL236W	2.22755	2.01786	2.36518	1.57511
YDR044W	4.26089	3.71688	5.21542	4.78179
YDR046C	1.51188	1.46075	2.30063	1.33267
YDR047W	2.53634	2.67935	2.41992	2.25817
YDR060W	-1.65636	-1.62026	-1.55041	-1.45504
YDR086C	1.35043	2.3468	1.30665	1.78897
YDR129C	0.941335	1.25169	1.28044	1.32152
YDR135C	-0.813631	-2.17582	-1.18277	-1.78198
YDR171W	4.97984	3.31496	2.71726	2.75624
YDR211W	-0.991124	-1.22475	-1.02119	-1.22276
YDR222W	5.70162	3.45862	5.50183	3.77188
YDR258C	5.21476	4.42167	3.85605	3.633
YDR297W	2.21704	2.0103	2.63213	2.69507
YDR345C	2.55076	1.51515	3.0731	1.79287
YDR394W	-0.780235	-1.08246	-1.12581	-0.862174
YDR452W	-0.883868	-0.814533	-1.19623	-0.989992
YDR475C	3.49368	2.74506	3.22236	3.20164
YDR529C	0.963527	1.34494	1.33971	1.11723
YEL021W	1.73966	1.70999	1.21279	1.49768
YEL024W	1.44428	1.67186	1.21891	1.07211
YEL041W	-1.38694	-1.04528	-2.44115	-1.58721
YER036C	1.05326	1.09248	0.824364	1.01813
YER037W	2.13752	2.68903	2.22434	2.13129
YER048W-A	1.14366	1.54118	1.21629	1.45934
YER062C	3.44101	2.2821	2.75599	3.39336
YER067W	4.76859	4.24537	4.6419	6.41786
YER079W	2.55068	2.62288	1.94174	2.32698
YER103W	6.86631	5.48905	5.63912	4.93365
YER130C	4.05606	2.38852	3.9468	3.13586
YER150W	5.5126	4.4693	4.37033	4.27045
YER176W	1.56635	0.742693	1.99472	1.19458
YFL008W	-1.49714	-2.18601	-1.86761	-1.68612
YFL016C	3.49413	2.58933	2.76768	1.89884
YFL053W	9.26318	5.04817	9.72074	6.5942
YFL057C	0.99974	-2.25078	1.45305	-1.16957
YFR022W	5.20004	4.68314	5.44579	4.2615
YGL006W	2.45686	1.65453	2.87535	2.09804
YGL117W	2.46985	2.38297	2.62658	3.60053
YGL134W	4.88782	4.11609	4.69234	4.14486
YGL196W	2.292	1.9187	2.34757	2.59167
YGR008C	2.53842	1.94988	2.25845	2.55364
YGR065C	-2.0865	-1.24342	-2.23949	-1.4824
YGR136W	2.9167	1.62297	2.96847	1.94484
YGR138C	4.4242	3.25358	3.06693	2.15827
YGR142W	7.43427	4.59493	5.93517	4.62453
YGR149W	1.51987	1.66151	1.25249	1.33127
YGR197C	3.20171	2.20419	4.10795	2.77824
YGR211W	5.48953	4.46447	4.90293	4.12342
YGR250C	4.60473	3.66537	3.97762	3.63002
YGR254W	1.57905	1.28114	2.28564	2.2565
YHL036W	2.67152	1.67143	3.75368	3.1571
YHR046C	3.26389	2.15777	2.91247	2.62598
YHR087W	2.46938	1.96578	2.56438	2.76553
YHR092C	2.98745	1.77525	4.34033	2.17082
YHR174W	1.6719	2.43191	1.93182	1.98058
YIL047C	1.54542	1.25731	1.41365	1.41038
YIL076W	1.2619	2.17738	0.883632	1.36035
YIL126W	-0.92989	-1.33414	-1.64661	-1.318
YIR034C	1.35461	1.10726	1.52712	1.40178
YIR035C	3.72885	2.86382	3.4043	2.78933
YJL034W	4.24944	3.52849	3.03675	3.55464
YJL082W	2.26147	1.32228	2.1474	1.83256
YJL111W	-0.798247	-0.79106	-0.568685	-0.641547
YJL128C	3.0307	2.32136	3.80208	2.97109
YJL154C	2.01095	1.12566	1.60098	1.10273
YJL172W	1.77855	1.38814	1.94386	1.17979
YJR078W	1.46842	1.22924	1.11309	1.25353
YJR096W	4.26614	2.87528	3.33279	3.76602
YJR103W	2.70149	2.01527	2.78424	2.37323
YJR109C	1.08341	1.12243	1.10744	0.97332
YJR127C	1.90804	1.393	2.30872	1.91491
YJR137C	-4.23085	-2.54999	-2.52386	-1.72236
YKL062W	2.72706	2.26968	2.79699	2.96969
YKL073W	2.29723	2.33608	1.90114	1.82632
YKL109W	3.38936	2.7124	3.87371	3.70023
YKL165C	1.81544	3.13453	1.15323	1.78335
YKL174C	2.53181	1.55297	1.98334	2.0049
YKL201C	-1.19191	-0.75527	-1.34283	-1.25976
YKR066C	1.92872	1.73601	1.84643	0.843243
YKR071C	4.25933	1.67203	3.66458	1.88853
YLL024C	3.25222	3.00361	3.00724	1.82663
YLL026W	5.29814	3.6334	4.20262	3.04621
YLR142W	3.84012	1.41649	3.5221	2.95866
YLR177W	1.84311	1.85557	2.58412	3.1305
YLR216C	3.97212	1.66702	2.88253	2.40513
YLR301W	1.48132	1.74166	1.67783	1.84434
YLR347C	1.90052	1.7667	1.19413	1.22305
YLR350W	1.74513	2.03929	1.36562	2.00835
YLR375W	3.93505	3.02598	3.64044	2.71431
YLR384C	-0.657991	-1.0966	-0.613524	-0.988925
YML034W	1.90302	1.03181	2.04252	1.96334
YML100W	2.42307	1.52024	1.98083	1.51318
YML103C	-0.821196	-0.786481	-1.0043	-0.89045
YML130C	2.81059	1.72077	1.53752	1.94029
YMR002W	1.75475	1.16563	1.20559	1.49746
YMR125W	-1.05821	-1.34306	-1.52914	-1.39597
YMR135C	1.57391	2.00542	2.27506	1.94369
YMR136W	2.73498	3.80538	4.05563	3.5407
YMR145C	2.40165	2.78533	2.00962	2.65602
YMR250W	2.44531	2.34169	1.458	1.58995
YMR272C	1.59471	2.22433	1.85916	1.54313
YMR308C	-1.12067	-1.09813	-1.07492	-0.904721
YMR309C	-1.52938	-1.60902	-1.54182	-1.33887
YNL007C	3.77928	3.50271	2.96815	2.63224
YNL037C	1.66885	1.88884	1.98453	2.19463
YNL073W	0.765172	1.0539	1.36169	1.56488
YNL077W	4.01805	3.71692	4.45733	3.62592
YNL088W	-0.798862	-1.57489	-1.10455	-1.06252
YNL125C	1.51144	1.3386	1.53804	1.78954
YNL156C	1.49543	1.57885	1.84032	1.80544
YNL192W	0.817055	1.00849	1.63995	1.6295
YNL220W	0.486146	1.10526	0.79229	0.933171
YNR001C	2.44614	2.3054	2.2952	2.52452
YNR019W	1.78238	1.84501	1.77176	1.53971
YNR034W-A	3.9215	3.34573	3.69024	3.93191
YOL032W	4.67999	3.534	3.49508	3.57345
YOL048C	1.69719	1.1697	2.14794	2.77956
YOL059W	2.06606	2.50101	2.503	2.57282
YOL081W	3.47446	3.09782	2.50781	2.37036
YOL086C	2.09362	1.40747	2.29669	1.57732
YOL136C	2.61385	1.81425	2.86215	1.78672
YOR027W	3.671	2.44869	2.79685	1.85006
YOR136W	1.29752	1.0843	1.15839	1.8078
YOR151C	-0.811919	-1.5236	-1.20121	-1.01365
YOR202W	1.15495	0.968467	2.31759	1.64394
YOR204W	2.97487	2.79282	2.95497	2.67911
YOR220W	1.88636	1.74091	1.81555	2.01754
YOR267C	2.54585	2.24389	2.52506	1.38306
YOR298C-A	3.76549	3.25089	3.36405	3.27556
YOR299W	1.63721	1.10056	1.9917	1.51267
YOR317W	1.72814	2.31033	2.09721	2.36314
YOR326W	-1.049	-1.41589	-1.35424	-1.17882
YOR338W	3.59919	2.31972	3.53589	3.00897
YPL004C	1.24568	2.17129	1.17091	1.25468
YPL005W	4.69339	4.50357	4.3693	4.47847
YPL014W	4.88955	4.55607	4.45774	4.4529
YPL026C	2.90533	1.11386	2.278	1.39938
YPL036W	-2.009	-2.94482	-3.24005	-1.8474
YPL087W	2.19005	2.28548	2.4259	2.8793
YPL093W	-1.51686	-0.798889	-1.48316	-1.20909
YPL106C	2.909	1.98811	2.41247	1.84152
YPL135W	3.69184	3.56332	3.1098	3.61077
YPL160W	-1.19453	-0.913223	-1.22291	-1.34667
YPL225W	1.11987	1.39832	1.69882	1.69372
YPL237W	1.47527	1.03894	0.991349	1.64899
YPL239W	2.8389	1.66282	1.68179	1.84434
YPL240C	4.70777	2.11523	3.25903	2.24965
YPL243W	-1.208	-1.18495	-1.82484	-1.09703
YPR035W	1.2914	0.917582	1.40017	1.33299
YPR036W-A	2.86386	2.80707	3.01004	2.65425
YPR117W	2.37465	1.25274	2.41085	1.38326
YPR127W	3.15953	1.68488	3.34015	2.79875
YPR156C	1.80857	1.61285	1.20171	1.44109
YPR157W	7.22917	4.94825	5.48043	4.93235
YPR181C	1.80384	1.53028	1.56878	1.40451

## Sheet: GO
GO Term (GO ID)	Genes Annotated to the GO Term	GO Term Usage in Gene List	Genome Frequency of Use	Fold enrichment
carbohydrate metabolic process ( GO:0005975 )	YBR001C, YBR105C, YCL018W, YCL040W, YCR005C, YDL174C, YDL193W,YER062C, YFL053W, YGL134W, YGR254W, YHR046C, YHR174W, YJR096W,YKL201C, YLL026W, YML100W, YMR135C, YMR145C, YNR001C, YOL032W,YOL059W, YOL086C, YOL136C, YOR299W	25 of 184 genes, 13.59%	363 of 6380 annotated genes, 5.69%	2.3884
response to chemical ( GO:0042221 )	YBR006W, YBR101C, YCR021C, YDL124W, YDR135C, YFL053W, YFR022W,YGR008C, YJL034W, YJL128C, YJR096W, YKL062W, YKL073W, YKL109W,YKR066C, YKR071C, YLL026W, YLR350W, YMR250W, YNL007C, YOL081W,YPL026C, YPL239W, YPR036W-A	24 of 184 genes, 13.04%	424 of 6380 annotated genes, 6.65%	1.9609
transmembrane transport ( GO:0055085 )	YAL005C, YBR287W, YCL025C, YCR023C, YDR046C, YDR086C, YDR135C,YDR345C, YEL024W, YER103W, YGL006W, YGR065C, YGR138C, YHL036W,YHR092C, YJL034W, YKL073W, YKL174C, YLL024C, YNL125C, YPL036W,YPR156C	22 of 184 genes, 11.96%	412 of 6380 annotated genes, 6.46%	1.85139
cellular amino acid metabolic process ( GO:0006520 )	YBR006W, YCL018W, YCR005C, YDL182W, YDR135C, YGL196W, YIR034C,YJR078W, YJR103W, YJR109C, YJR137C, YLR142W, YMR250W, YNL037C,YNL073W, YNR001C, YOL086C, YOR136W, YOR202W, YPL160W, YPR035W	21 of 184 genes, 11.41%	268 of 6380 annotated genes, 4.20%	2.71667
nucleobase-containing small molecule metabolic process ( GO:0055086 )	YCR021C, YDR135C, YDR529C, YEL021W, YEL024W, YEL041W, YER036C,YER037W, YJR078W, YJR103W, YKL073W, YMR145C, YNL088W, YNL220W,YOL059W, YOL081W, YOL086C, YOR204W, YPL036W, YPR181C	20 of 184 genes, 10.87%	189 of 6380 annotated genes, 2.96%	3.6723
generation of precursor metabolites and energy ( GO:0006091 )	YCL040W, YCR005C, YDL174C, YDR529C, YEL024W, YER067W, YFL053W,YGL134W, YGR254W, YHR174W, YKL109W, YMR002W, YMR145C, YNL037C,YNR001C, YOL086C, YOL136C, YOR136W	18 of 184 genes, 9.78%	110 of 6380 annotated genes, 1.72%	5.68605
protein folding ( GO:0006457 )	YAL005C, YBR169C, YCL043C, YDR258C, YER103W, YFL016C, YGR142W,YJL111W, YLL024C, YLL026W, YLR216C, YML130C, YNL007C, YNL077W,YOR027W, YPL106C, YPL240C	17 of 184 genes, 9.24%	281 of 6380 annotated genes, 4.40%	2.1
protein targeting ( GO:0006605 )	YAL005C, YBR105C, YDR086C, YER103W, YJL034W, YJL128C, YKL073W,YLL024C, YLR301W, YLR347C, YML103C, YMR308C, YPL240C, YPL243W	14 of 184 genes, 7.61%	316 of 6380 annotated genes, 4.95%	1.53737
lipid metabolic process ( GO:0006629 )	YBR177C, YBR183W, YDR297W, YHR046C, YJR103W, YKL165C, YLR347C,YLR350W, YMR272C, YNL156C, YNR019W, YOL032W, YOR317W, YPL087W	14 of 184 genes, 7.61%	321 of 6380 annotated genes, 5.03%	21.3936
ion transport ( GO:0006811 )	YCL025C, YDR046C, YDR135C, YEL024W, YGL006W, YGR065C, YGR138C,YGR142W, YHL036W, YKL165C, YKL174C, YOR317W, YPL036W, YPR156C	14 of 184 genes, 7.61%	161 of 6380 annotated genes, 2.52%	3.01984
monocarboxylic acid metabolic process ( GO:0032787 )	YBR006W, YBR177C, YCL018W, YCL040W, YCR005C, YDR297W, YGR254W,YHR174W, YMR145C, YMR272C, YOL086C, YOL136C, YOR317W	13 of 184 genes, 7.07%	258 of 6380 annotated genes, 4.04%	1.75
response to oxidative stress ( GO:0006979 )	YBR006W, YCR021C, YDL124W, YDR222W, YJR096W, YKL062W, YKR066C,YKR071C, YLL026W, YMR250W, YOL081W, YPL239W	12 of 184 genes, 6.52%	107 of 6380 annotated genes, 1.68%	3.88095
response to heat ( GO:0009408 )	YBR082C, YCR021C, YDR258C, YER103W, YFL016C, YJL128C, YKL062W,YLL026W, YML103C, YPL004C	10 of 184 genes, 5.43%	70 of 6380 annotated genes, 1.10%	4.93636
transcription from RNA polymerase II promoter ( GO:0006366 )	YDR394W, YIL126W, YKL062W, YKL109W, YLR384C, YMR136W, YOR151C,YOR298C-A, YOR338W, YPL026C	10 of 184 genes, 5.43%	498 of 6380 annotated genes, 7.81%	0.695262
mitotic cell cycle ( GO:0000278 )	YFL008W, YGR211W, YIL126W, YML034W, YMR135C, YMR308C, YNL088W,YOR299W, YOR326W	9 of 184 genes, 4.89%	376 of 6380 annotated genes, 5.89%	0.830221
response to osmotic stress ( GO:0006970 )	YCR009C, YCR021C, YER062C, YJL128C, YKL062W, YKL201C, YMR125W,YPL239W, YPL240C	9 of 184 genes, 4.89%	90 of 6380 annotated genes, 1.41%	3.46809
cofactor metabolic process ( GO:0051186 )	YDR044W, YDR047W, YEL041W, YJR078W, YMR145C, YNR001C, YOL059W,YOL086C, YOR317W	9 of 184 genes, 4.89%	178 of 6380 annotated genes, 2.79%	1.75269
proteolysis involved in cellular protein catabolic process ( GO:0051603 )	YBR082C, YBR101C, YBR105C, YDR394W, YFL016C, YJL034W, YJL172W,YMR135C, YNL007C	9 of 184 genes, 4.89%	249 of 6380 annotated genes, 3.90%	1.25385
cellular respiration ( GO:0045333 )	YCR005C, YDL174C, YDR529C, YEL024W, YKL109W, YMR002W, YNL037C,YNR001C, YOR136W	9 of 184 genes, 4.89%	106 of 6380 annotated genes, 1.66%	2.94578
nuclear transport ( GO:0051169 )	YAL005C, YER036C, YJL128C, YLR347C, YML103C, YMR308C, YPL093W,YPL239W	8 of 184 genes, 4.35%	174 of 6380 annotated genes, 2.73%	1.59341
mitochondrion organization ( GO:0007005 )	YAL005C, YDR258C, YDR529C, YFL016C, YNL073W, YOR326W, YPL005W,YPL240C	8 of 184 genes, 4.35%	364 of 6380 annotated genes, 5.71%	0.761821
protein complex biogenesis ( GO:0070271 )	YDR394W, YDR529C, YGR136W, YLR347C, YPL240C, YPL243W, YPR181C	7 of 184 genes, 3.80%	343 of 6380 annotated genes, 5.38%	0.70632
cytoskeleton organization ( GO:0007010 )	YCR009C, YDR129C, YDR171W, YGR136W, YIL126W, YJL128C, YOR326W	7 of 184 genes, 3.80%	240 of 6380 annotated genes, 3.76%	1.01064
nucleobase-containing compound transport ( GO:0015931 )	YGR197C, YKL165C, YML103C, YMR125W, YMR308C, YNL073W	6 of 184 genes, 3.26%	152 of 6380 annotated genes, 2.38%	1.36975
translational initiation ( GO:0006413 )	YDR211W, YMR309C, YNL007C, YOR204W, YPL005W, YPL237W	6 of 184 genes, 3.26%	69 of 6380 annotated genes, 1.08%	3.01852
regulation of organelle organization ( GO:0033043 )	YGR136W, YGR254W, YHR174W, YMR308C, YPL240C, YPR181C	6 of 184 genes, 3.26%	256 of 6380 annotated genes, 4.01%	0.812968
cell wall organization or biogenesis ( GO:0071554 )	YBL043W, YKL165C, YNL192W, YOL048C, YOR299W	5 of 184 genes, 2.72%	251 of 6380 annotated genes, 3.93%	0.692112
regulation of cell cycle ( GO:0051726 )	YGL134W, YGR211W, YMR135C, YMR308C, YNL088W	5 of 184 genes, 2.72%	209 of 6380 annotated genes, 3.28%	0.829268
signaling ( GO:0023052 )	YFR022W, YIL047C, YJL128C, YOL081W, YPL160W	5 of 184 genes, 2.72%	313 of 6380 annotated genes, 4.91%	0.553971
organelle fission ( GO:0048285 )	YFL008W, YIL126W, YML034W, YMR308C, YNL088W	5 of 184 genes, 2.72%	349 of 6380 annotated genes, 5.47%	0.497258
regulation of protein modification process ( GO:0031399 )	YGL134W, YJL128C, YLR347C, YMR308C, YPL004C	5 of 184 genes, 2.72%	111 of 6380 annotated genes, 1.74%	1.56322
protein phosphorylation ( GO:0006468 )	YGL134W, YJL128C, YOR267C, YPL004C, YPL026C	5 of 184 genes, 2.72%	213 of 6380 annotated genes, 3.34%	0.814371
amino acid transport ( GO:0006865 )	YCL025C, YDR046C, YGR142W, YHL036W, YKL174C	5 of 184 genes, 2.72%	52 of 6380 annotated genes, 0.82%	3.31707
regulation of translation ( GO:0006417 )	YBR101C, YDR211W, YER176W, YMR309C, YPL160W	5 of 184 genes, 2.72%	122 of 6380 annotated genes, 1.91%	1.42408
vacuole organization ( GO:0007033 )	YDR135C, YGR254W, YHR174W, YOR326W	4 of 184 genes, 2.17%	79 of 6380 annotated genes, 1.24%	2.19355
chromosome segregation ( GO:0007059 )	YFL008W, YIL126W, YML034W, YNL088W	4 of 184 genes, 2.17%	188 of 6380 annotated genes, 2.95%	0.922034
meiotic cell cycle ( GO:0051321 )	YIL126W, YNL088W, YOL048C, YOR338W	4 of 184 genes, 2.17%	302 of 6380 annotated genes, 4.73%	0.458774
protein modification by small protein conjugation or removal ( GO:0070647 )	YBR082C, YLR347C, YMR308C, YNL077W	4 of 184 genes, 2.17%	183 of 6380 annotated genes, 2.87%	0.756098
carbohydrate transport ( GO:0008643 )	YCL040W, YDR345C, YHR092C, YPL026C	4 of 184 genes, 2.17%	48 of 6380 annotated genes, 0.75%	2.89333
organelle fusion ( GO:0048284 )	YDR135C, YGR254W, YHR174W, YJL034W	4 of 184 genes, 2.17%	93 of 6380 annotated genes, 1.46%	1.4863
response to starvation ( GO:0042594 )	YCR009C, YER037W, YGR211W, YKL062W	4 of 184 genes, 2.17%	98 of 6380 annotated genes, 1.54%	1.40909
conjugation ( GO:0000746 )	YCR009C, YDL039C, YFR022W, YJL034W	4 of 184 genes, 2.17%	120 of 6380 annotated genes, 1.88%	1.15426
membrane fusion ( GO:0061025 )	YDR135C, YGR254W, YHR174W	3 of 184 genes, 1.63%	76 of 6380 annotated genes, 1.19%	1.82353
endosomal transport ( GO:0016197 )	YGR142W, YIL076W, YJL154C	3 of 184 genes, 1.63%	88 of 6380 annotated genes, 1.38%	1.57246
ribosomal subunit export from nucleus ( GO:0000054 )	YER036C, YPL093W, YPL239W	3 of 184 genes, 1.63%	46 of 6380 annotated genes, 0.72%	2.26389
chromatin organization ( GO:0006325 )	YIL126W, YKL062W, YNL088W	3 of 184 genes, 1.63%	264 of 6380 annotated genes, 4.14%	0.39372
nucleus organization ( GO:0006997 )	YJL034W, YLR347C, YML103C	3 of 184 genes, 1.63%	69 of 6380 annotated genes, 1.08%	1.50926
Golgi vesicle transport ( GO:0048193 )	YIL076W, YOR299W, YPR181C	3 of 184 genes, 1.63%	192 of 6380 annotated genes, 3.01%	0.541528
cytokinesis ( GO:0000910 )	YNL192W, YOR299W, YOR326W	3 of 184 genes, 1.63%	99 of 6380 annotated genes, 1.55%	1.05161
oligosaccharide metabolic process ( GO:0009311 )	YBR001C, YLL026W, YML100W	3 of 184 genes, 1.63%	61 of 6380 annotated genes, 0.96%	1.69792
endocytosis ( GO:0006897 )	YCR009C, YFR022W, YPL004C	3 of 184 genes, 1.63%	111 of 6380 annotated genes, 1.74%	0.936782
cellular response to DNA damage stimulus ( GO:0006974 )	YCR021C, YFL008W, YIL126W	3 of 184 genes, 1.63%	330 of 6380 annotated genes, 5.17%	0.31528
sporulation ( GO:0043934 )	YOL048C, YOR338W, YPR036W-A	3 of 184 genes, 1.63%	173 of 6380 annotated genes, 2.71%	0.601476
cellular ion homeostasis ( GO:0006873 )	YGL006W, YOR267C, YPL135W	3 of 184 genes, 1.63%	127 of 6380 annotated genes, 1.99%	0.819095
RNA modification ( GO:0009451 )	YLR384C, YPL135W	2 of 184 genes, 1.09%	172 of 6380 annotated genes, 2.70%	0.603704
ribosomal large subunit biogenesis ( GO:0042273 )	YDR060W, YPL093W	2 of 184 genes, 1.09%	98 of 6380 annotated genes, 1.54%	1.05844
cytoplasmic translation ( GO:0002181 )	YAL005C, YBR101C	2 of 184 genes, 1.09%	170 of 6380 annotated genes, 2.66%	0.409774
rRNA processing ( GO:0006364 )	YHR087W, YPL093W	2 of 184 genes, 1.09%	332 of 6380 annotated genes, 5.20%	0.209615
tRNA aminoacylation for protein translation ( GO:0006418 )	YNL073W, YPL160W	2 of 184 genes, 1.09%	38 of 6380 annotated genes, 0.60%	1.81667
protein glycosylation ( GO:0006486 )	YDL193W, YKL201C	2 of 184 genes, 1.09%	68 of 6380 annotated genes, 1.07%	1.01869
mRNA processing ( GO:0006397 )	YMR125W, YOR204W	2 of 184 genes, 1.09%	236 of 6380 annotated genes, 3.70%	0.294595
regulation of DNA metabolic process ( GO:0051052 )	YNL088W, YPL240C	2 of 184 genes, 1.09%	106 of 6380 annotated genes, 1.66%	0.656627
tRNA processing ( GO:0008033 )	YLR384C, YPL135W	2 of 184 genes, 1.09%	122 of 6380 annotated genes, 1.91%	0.570681
DNA replication ( GO:0006260 )	YNL088W, YPL240C	2 of 184 genes, 1.09%	210 of 6380 annotated genes, 3.29%	0.331307
vitamin metabolic process ( GO:0006766 )	YBL033C, YPR127W	2 of 184 genes, 1.09%	56 of 6380 annotated genes, 0.88%	1.23864
RNA splicing ( GO:0008380 )	YMR125W, YOR204W	2 of 184 genes, 1.09%	152 of 6380 annotated genes, 2.38%	0.457983
regulation of transport ( GO:0051049 )	YFR022W, YPR181C	2 of 184 genes, 1.09%	86 of 6380 annotated genes, 1.35%	0.807407
vesicle organization ( GO:0016050 )	YIL076W, YPR181C	2 of 184 genes, 1.09%	74 of 6380 annotated genes, 1.16%	0.939655
mitochondrial translation ( GO:0032543 )	YNL073W, YPL005W	2 of 184 genes, 1.09%	143 of 6380 annotated genes, 2.24%	0.486607
peptidyl-amino acid modification ( GO:0018193 )	YJL128C, YLR216C	2 of 184 genes, 1.09%	138 of 6380 annotated genes, 2.16%	0.50463
DNA repair ( GO:0006281 )	YFL008W, YIL126W	2 of 184 genes, 1.09%	283 of 6380 annotated genes, 4.44%	0.245495
pseudohyphal growth ( GO:0007124 )	YPL026C	1 of 184 genes, 0.54%	76 of 6380 annotated genes, 1.19%	0.915966
cell budding ( GO:0007114 )	YOR326W	1 of 184 genes, 0.54%	61 of 6380 annotated genes, 0.96%	1.13542
DNA-templated transcription, elongation ( GO:0006354 )	YIL126W	1 of 184 genes, 0.54%	92 of 6380 annotated genes, 1.44%	0.375
organelle inheritance ( GO:0048308 )	YOR326W	1 of 184 genes, 0.54%	57 of 6380 annotated genes, 0.89%	0.606742
DNA recombination ( GO:0006310 )	YNL088W	1 of 184 genes, 0.54%	241 of 6380 annotated genes, 3.78%	0.142857
lipid transport ( GO:0006869 )	YOR317W	1 of 184 genes, 0.54%	60 of 6380 annotated genes, 0.94%	0.574468
cell morphogenesis ( GO:0000902 )	YOR326W	1 of 184 genes, 0.54%	38 of 6380 annotated genes, 0.60%	0.9
RNA catabolic process ( GO:0006401 )	YMR125W	1 of 184 genes, 0.54%	127 of 6380 annotated genes, 1.99%	0.271357
protein lipidation ( GO:0006497 )	YKL165C	1 of 184 genes, 0.54%	44 of 6380 annotated genes, 0.69%	0.782609
telomere organization ( GO:0032200 )	YPL240C	1 of 184 genes, 0.54%	78 of 6380 annotated genes, 1.22%	0.442623
DNA-templated transcription, initiation ( GO:0006352 )	YDR394W	1 of 184 genes, 0.54%	73 of 6380 annotated genes, 1.14%	0.473684
peroxisome organization ( GO:0007031 )	YOR326W	1 of 184 genes, 0.54%	69 of 6380 annotated genes, 1.08%	0.5
organelle assembly ( GO:0070925 )	YDR060W	1 of 184 genes, 0.54%	123 of 6380 annotated genes, 1.93%	0.279793
ribosomal small subunit biogenesis ( GO:0042274 )	YPL239W	1 of 184 genes, 0.54%	135 of 6380 annotated genes, 2.12%	0.254717
translational elongation ( GO:0006414 )	YPL160W	1 of 184 genes, 0.54%	348 of 6380 annotated genes, 5.45%	0.0990826
protein dephosphorylation ( GO:0006470 )	YDL236W	1 of 184 genes, 0.54%	50 of 6380 annotated genes, 0.78%	0.692308
ribosome assembly ( GO:0042255 )	YDR060W	1 of 184 genes, 0.54%	60 of 6380 annotated genes, 0.94%	0.574468
